# Supplementary material for: Comprehensive antigen profiling predicts post-surgical neuropathic pain in women treated for breast cancer
Source: Sci Rep. 2026 Mar 3;16:12511. doi: 10.1038/s41598-026-41637-6 (PMC13086930; doi:10.1038/s41598-026-41637-6)
Supplement: Supplementary file 1 — Supplementary Material 1 [file 41598_2026_41637_MOESM1_ESM.xlsx]

## Sheet: Supplementary Table 1
PatientID	Group	Gender	Age_T1	Age_T2	Country	CSI_with_unpaired_Sample	EBV-CA-IgG	CMV-IgG	HSV1-gC1-IgG	HSV2-gG2-IgG	SampleInAnalyses	FeatureSelection	Fig2b	Fig2d	FigS2	Fig3a	Fig3b	Fig3c	Fig4a	Fig4b	FigS3	Fig4c	FigS4	Fig5a	FigS5	Fig5b
10021	CTRL	F	51	60	Finland	0.719786	POS	POS	Borderline	POS	Sample removed from quantitative analyses		T1 and T2					T1 and T2	T1			T1
10073	CTRL	F	58	67	Finland	0.134957	POS	POS	NEG	NEG	Sample included in quantitative analyses	T1 and T2	T1 and T2	T1 and T2	T1 and T2	T1 and T2		T1 and T2	T1			T1	T1			T1
10137	CTRL	F	49	57	Finland	0.186814	POS	POS	POS	NEG	Sample included in quantitative analyses	T1 and T2	T1 and T2	T1 and T2	T1 and T2	T1 and T2		T1 and T2	T1							T1
10186	CTRL	F	43	51	Finland	0.128316	POS	NEG	NEG	NEG	Sample included in quantitative analyses	T1 and T2	T1 and T2	T1 and T2	T1 and T2	T1 and T2		T1 and T2	T1			T1	T1			T1
10245	CTRL	F	62	70	Finland	0.731515	POS	POS	Borderline	POS	Sample removed from quantitative analyses		T1 and T2					T1 and T2	T1			T1
10216	CTRL	F	57	64	Finland	0.150011	POS	POS	NEG	NEG	Sample included in quantitative analyses	T1 and T2	T1 and T2	T1 and T2	T1 and T2	T1 and T2		T1 and T2	T1			T1	T1			T1
10046	CPSNP	F	52	60	Finland	0.181769	POS	POS	POS	POS	Sample included in quantitative analyses	T1 and T2	T1 and T2	T1 and T2	T1 and T2	T1 and T2	T1 and T2	T1 and T2	T1	T1	T1	T1	T1	T1	T2	T1
10068	CPSNP	F	52	60	Finland	0.258562	POS	POS	POS	NEG	Sample included in quantitative analyses	T1 and T2	T1 and T2	T1 and T2	T1 and T2	T1 and T2	T1 and T2	T1 and T2	T1	T1	T1	T1	T1	T1	T2	T1
10103	CPSNP	F	59	66	Finland	0.170264	POS	POS	POS	NEG	Sample included in quantitative analyses	T1 and T2	T1 and T2	T1 and T2	T1 and T2	T1 and T2	T1 and T2	T1 and T2	T1	T1	T1			T1	T2	T1
10109	CPSNP	F	52	60	Finland	0.0561845	POS	POS	POS	NEG	Sample included in quantitative analyses	T1 and T2	T1 and T2	T1 and T2	T1 and T2	T1 and T2	T1 and T2	T1 and T2	T1	T1	T1			T1	T2	T1
10123	CPSNP	F	50	57	Finland	0.506798	POS	POS	POS	POS	Sample included in quantitative analyses	T1 and T2	T1 and T2	T1 and T2	T1 and T2	T1 and T2	T1 and T2	T1 and T2	T1	T1	T1			T1	T2	T1
10174	CPSNP	F	52	59	Finland	0.112239	POS	POS	POS	NEG	Sample included in quantitative analyses	T1 and T2	T1 and T2	T1 and T2	T1 and T2	T1 and T2	T1 and T2	T1 and T2	T1	T1	T1	T1	T1	T1	T2	T1
10226	CPSNP	F	47	54	Finland	0.202908	POS	POS	NEG	POS	Sample included in quantitative analyses	T1 and T2	T1 and T2	T1 and T2	T1 and T2	T1 and T2	T1 and T2	T1 and T2	T1	T1	T1			T1	T2	T1
10230	CPSNP	F	47	54	Finland	0.282359	POS	POS	NEG	NEG	Sample included in quantitative analyses	T1 and T2	T1 and T2	T1 and T2	T1 and T2	T1 and T2	T1 and T2	T1 and T2	T1	T1	T1	T1	T1	T1	T2	T1
10288	CPSNP	F	49	56	Finland	0.266577	POS	POS	NEG	NEG	Sample included in quantitative analyses	T1 and T2	T1 and T2	T1 and T2	T1 and T2	T1 and T2	T1 and T2	T1 and T2	T1	T1	T1			T1	T2	T1
10342	CPSNP	F	52	58	Finland	0.639697	POS	POS	POS	POS	Sample included in quantitative analyses	T1 and T2	T1 and T2	T1 and T2	T1 and T2	T1 and T2	T1 and T2	T1 and T2	T1	T1	T1	T1	T1	T1	T2	T1
10391	CPSNP	F	59	65	Finland	0.235238	POS	POS	POS	NEG	Sample included in quantitative analyses	T1 and T2	T1 and T2	T1 and T2	T1 and T2	T1 and T2	T1 and T2	T1 and T2	T1	T1	T1			T1	T2	T1
10418	CPSNP	F	59	67	Finland	0.0933462	POS	POS	POS	POS	Sample included in quantitative analyses	T1 and T2	T1 and T2	T1 and T2	T1 and T2	T1 and T2	T1 and T2	T1 and T2	T1	T1	T1	T1	T1	T1	T2	T1
10437	CPSNP	F	65	71	Finland	0.115336	POS	POS	NEG	Borderline	Sample included in quantitative analyses	T1 and T2	T1 and T2	T1 and T2	T1 and T2	T1 and T2	T1 and T2	T1 and T2	T1	T1	T1			T1	T2	T1
10449	CPSNP	F	53	61	Finland	0.282894	POS	POS	POS	NEG	Sample included in quantitative analyses	T1 and T2	T1 and T2	T1 and T2	T1 and T2	T1 and T2	T1 and T2	T1 and T2	T1	T1	T1	T1	T1	T1	T2	T1
10484	CPSNP	F	64	71	Finland	0.177143	POS	POS	POS	NEG	Sample included in quantitative analyses	T1 and T2	T1 and T2	T1 and T2	T1 and T2	T1 and T2	T1 and T2	T1 and T2	T1	T1	T1	T1	T1	T1	T2	T1
10531	CPSNP	F	54	60	Finland	0.360483	POS	POS	NEG	POS	Sample included in quantitative analyses	T1 and T2	T1 and T2	T1 and T2	T1 and T2	T1 and T2	T1 and T2	T1 and T2	T1	T1	T1			T1	T2	T1
10558	CPSNP	F	53	59	Finland	0.731515	POS	POS	POS	POS	Sample removed from quantitative analyses		T1 and T2					T1 and T2	T1
10563	CPSNP	F	54	60	Finland	0.223598	POS	POS	POS	POS	Sample included in quantitative analyses	T1 and T2	T1 and T2	T1 and T2	T1 and T2	T1 and T2	T1 and T2	T1 and T2	T1	T1	T1	T1	T1	T1	T2	T1
10588	CPSNP	F	53	59	Finland	0.270612	POS	NEG	NEG	POS	Sample included in quantitative analyses	T1 and T2	T1 and T2	T1 and T2	T1 and T2	T1 and T2	T1 and T2	T1 and T2	T1	T1	T1			T1	T2	T1
10609	CPSNP	F	42	48	Finland	0.15329	POS	POS	POS	NEG	Sample included in quantitative analyses	T1 and T2	T1 and T2	T1 and T2	T1 and T2	T1 and T2	T1 and T2	T1 and T2	T1	T1	T1	T1	T1	T1	T2	T1
10615	CPSNP	F	43	50	Finland	0.506798	POS	NEG	NEG	POS	Sample included in quantitative analyses	T1 and T2	T1 and T2	T1 and T2	T1 and T2	T1 and T2	T1 and T2	T1 and T2	T1	T1	T1	T1	T1	T1	T2	T1
10634	CPSNP	F	54	59	Finland	0.232445	POS	POS	POS	POS	Sample included in quantitative analyses	T1 and T2	T1 and T2	T1 and T2	T1 and T2	T1 and T2	T1 and T2	T1 and T2	T1	T1	T1	T1	T1	T1	T2	T1
10691	CPSNP	F	61	67	Finland	0.117291	POS	NEG	POS	NEG	Sample included in quantitative analyses	T1 and T2	T1 and T2	T1 and T2	T1 and T2	T1 and T2	T1 and T2	T1 and T2	T1	T1	T1	T1	T1	T1	T2	T1
10749	CPSNP	F	51	57	Finland	0.508818	POS	POS	POS	POS	Sample included in quantitative analyses	T1 and T2	T1 and T2	T1 and T2	T1 and T2	T1 and T2	T1 and T2	T1 and T2	T1	T1	T1	T1	T1	T1	T2	T1
10767	CPSNP	F	62	67	Finland	0.508818	POS	POS	POS	NEG	Sample included in quantitative analyses	T1 and T2	T1 and T2	T1 and T2	T1 and T2	T1 and T2	T1 and T2	T1 and T2	T1	T1	T1	T1	T1	T1	T2	T1
10941	CPSNP	F	64	68	Finland	0.158362	POS	POS	POS	Borderline	Sample included in quantitative analyses	T1 and T2	T1 and T2	T1 and T2	T1 and T2	T1 and T2	T1 and T2	T1 and T2	T1	T1	T1			T1	T2	T1
10974	CPSNP	F	51	56	Finland	0.536831	POS	POS	POS	POS	Sample included in quantitative analyses	T1 and T2	T1 and T2	T1 and T2	T1 and T2	T1 and T2	T1 and T2	T1 and T2	T1	T1	T1			T1	T2	T1
10026	Non-CPSNP	F	57	65	Finland	0.0949067	POS	POS	POS	NEG	Sample included in quantitative analyses	T1 and T2	T1 and T2	T1 and T2	T1 and T2	T1 and T2	T1 and T2	T1 and T2	T1	T1	T1	T1	T1	T1	T2	T1
10077	Non-CPSNP	F	56	65	Finland	0.178042	POS	Borderline	POS	NEG	Sample included in quantitative analyses	T1 and T2	T1 and T2	T1 and T2	T1 and T2	T1 and T2	T1 and T2	T1 and T2	T1	T1	T1			T1	T2	T1
10115	Non-CPSNP	F	33	41	Finland	0.134885	POS	NEG	NEG	NEG	Sample included in quantitative analyses	T1 and T2	T1 and T2	T1 and T2	T1 and T2	T1 and T2	T1 and T2	T1 and T2	T1	T1	T1	T1	T1	T1	T2	T1
10143	Non-CPSNP	F	54	62	Finland	0.322915	POS	NEG	NEG	NEG	Sample included in quantitative analyses	T1 and T2	T1 and T2	T1 and T2	T1 and T2	T1 and T2	T1 and T2	T1 and T2	T1	T1	T1	T1	T1	T1	T2	T1
10171	Non-CPSNP	F	58	66	Finland	0.0693608	POS	POS	POS	POS	Sample included in quantitative analyses	T1 and T2	T1 and T2	T1 and T2	T1 and T2	T1 and T2	T1 and T2	T1 and T2	T1	T1	T1			T1	T2	T1
10182	Non-CPSNP	F	45	54	Finland	0.220337	POS	POS	POS	NEG	Sample included in quantitative analyses	T1 and T2	T1 and T2	T1 and T2	T1 and T2	T1 and T2	T1 and T2	T1 and T2	T1	T1	T1			T1	T2	T1
10208	Non-CPSNP	F	60	67	Finland	0.639697	POS	POS	NEG	NEG	Sample included in quantitative analyses	T1 and T2	T1 and T2	T1 and T2	T1 and T2	T1 and T2	T1 and T2	T1 and T2	T1	T1	T1	T1	T1	T1	T2	T1
10232	Non-CPSNP	F	51	58	Finland	0.216651	Borderline	NEG	POS	NEG	Sample included in quantitative analyses	T1 and T2	T1 and T2	T1 and T2	T1 and T2	T1 and T2	T1 and T2	T1 and T2	T1	T1	T1	T1	T1	T1	T2	T1
10234	Non-CPSNP	F	58	66	Finland	0.580616	POS	POS	POS	NEG	Sample included in quantitative analyses	T1 and T2	T1 and T2	T1 and T2	T1 and T2	T1 and T2	T1 and T2	T1 and T2	T1	T1	T1			T1	T2	T1
10238	Non-CPSNP	F	66	73	Finland	0.443862	POS	POS	POS	NEG	Sample included in quantitative analyses	T1 and T2	T1 and T2	T1 and T2	T1 and T2	T1 and T2	T1 and T2	T1 and T2	T1	T1	T1			T1	T2	T1
10329	Non-CPSNP	F	64	71	Finland	0.0818726	POS	POS	NEG	NEG	Sample included in quantitative analyses	T1 and T2	T1 and T2	T1 and T2	T1 and T2	T1 and T2	T1 and T2	T1 and T2	T1	T1	T1	T1	T1	T1	T2	T1
10440	Non-CPSNP	F	64	71	Finland	0.205112	POS	POS	POS	NEG	Sample included in quantitative analyses	T1 and T2	T1 and T2	T1 and T2	T1 and T2	T1 and T2	T1 and T2	T1 and T2	T1	T1	T1			T1	T2	T1
10458	Non-CPSNP	F	62	69	Finland	0.223598	POS	POS	POS	NEG	Sample included in quantitative analyses	T1 and T2	T1 and T2	T1 and T2	T1 and T2	T1 and T2	T1 and T2	T1 and T2	T1	T1	T1			T1	T2	T1
10479	Non-CPSNP	F	60	67	Finland	0.270711	POS	POS	POS	POS	Sample included in quantitative analyses	T1 and T2	T1 and T2	T1 and T2	T1 and T2	T1 and T2	T1 and T2	T1 and T2	T1	T1	T1	T1	T1	T1	T2	T1
10490	Non-CPSNP	F	67	74	Finland	0.130562	POS	POS	POS	NEG	Sample included in quantitative analyses	T1 and T2	T1 and T2	T1 and T2	T1 and T2	T1 and T2	T1 and T2	T1 and T2	T1	T1	T1	T1	T1	T1	T2	T1
10495	Non-CPSNP	F	57	63	Finland	0.0937215	POS	POS	NEG	NEG	Sample included in quantitative analyses	T1 and T2	T1 and T2	T1 and T2	T1 and T2	T1 and T2	T1 and T2	T1 and T2	T1	T1	T1	T1	T1	T1	T2	T1
10608	Non-CPSNP	F	42	48	Finland	0.224276	POS	NEG	POS	POS	Sample included in quantitative analyses	T1 and T2	T1 and T2	T1 and T2	T1 and T2	T1 and T2	T1 and T2	T1 and T2	T1	T1	T1	T1	T1	T1	T2	T1
10704	Non-CPSNP	F	62	68	Finland	0.261815	POS	POS	POS	NEG	Sample included in quantitative analyses	T1 and T2	T1 and T2	T1 and T2	T1 and T2	T1 and T2	T1 and T2	T1 and T2	T1	T1	T1			T1	T2	T1
10727	Non-CPSNP	F	51	58	Finland	0.131434	POS	NEG	NEG	POS	Sample included in quantitative analyses	T1 and T2	T1 and T2	T1 and T2	T1 and T2	T1 and T2	T1 and T2	T1 and T2	T1	T1	T1	T1	T1	T1	T2	T1
10745	Non-CPSNP	F	57	63	Finland	0.586854	POS	POS	POS	NEG	Sample included in quantitative analyses	T1 and T2	T1 and T2	T1 and T2	T1 and T2	T1 and T2	T1 and T2	T1 and T2	T1	T1	T1			T1	T2	T1
10751	Non-CPSNP	F	55	61	Finland	0.261815	POS	POS	POS	NEG	Sample included in quantitative analyses	T1 and T2	T1 and T2	T1 and T2	T1 and T2	T1 and T2	T1 and T2	T1 and T2	T1	T1	T1			T1	T2	T1
10753	Non-CPSNP	F	61	66	Finland	0.0671307	POS	NEG	NEG	NEG	Sample included in quantitative analyses	T1 and T2	T1 and T2	T1 and T2	T1 and T2	T1 and T2	T1 and T2	T1 and T2	T1	T1	T1	T1	T1	T1	T2	T1
10817	Non-CPSNP	F	64	69	Finland	0.393966	POS	POS	POS	POS	Sample included in quantitative analyses	T1 and T2	T1 and T2	T1 and T2	T1 and T2	T1 and T2	T1 and T2	T1 and T2	T1	T1	T1	T1	T1	T1	T2	T1
10824	Non-CPSNP	F	59	64	Finland	0.332052	POS	POS	NEG	NEG	Sample included in quantitative analyses	T1 and T2	T1 and T2	T1 and T2	T1 and T2	T1 and T2	T1 and T2	T1 and T2	T1	T1	T1	T1	T1	T1	T2	T1
10837	Non-CPSNP	F	67	73	Finland	0.10323	POS	NEG	NEG	NEG	Sample included in quantitative analyses	T1 and T2	T1 and T2	T1 and T2	T1 and T2	T1 and T2	T1 and T2	T1 and T2	T1	T1	T1	T1	T1	T1	T2	T1
10906	Non-CPSNP	F	64	68	Finland	0.419074	POS	POS	POS	NEG	Sample included in quantitative analyses	T1 and T2	T1 and T2	T1 and T2	T1 and T2	T1 and T2	T1 and T2	T1 and T2	T1	T1	T1	T1	T1	T1	T2	T1
10921	Non-CPSNP	F	49	55	Finland	0.29329	POS	POS	NEG	NEG	Sample included in quantitative analyses	T1 and T2	T1 and T2	T1 and T2	T1 and T2	T1 and T2	T1 and T2	T1 and T2	T1	T1	T1	T1	T1	T1	T2	T1
10955	Non-CPSNP	F	57	63	Finland	0.719786	POS	POS	POS	POS	Sample removed from quantitative analyses		T1 and T2					T1 and T2	T1			T1
10985	Non-CPSNP	F	55	60	Finland	0.155347	POS	NEG	POS	Borderline	Sample included in quantitative analyses	T1 and T2	T1 and T2	T1 and T2	T1 and T2	T1 and T2	T1 and T2	T1 and T2	T1	T1	T1	T1	T1	T1	T2	T1
10988	Non-CPSNP	F	68	73	Finland	0.625451	POS	POS	POS	NEG	Sample included in quantitative analyses	T1 and T2	T1 and T2	T1 and T2	T1 and T2	T1 and T2	T1 and T2	T1 and T2	T1	T1	T1			T1	T2	T1

## Sheet: Supplementary Table 2
EpitopeID	EpitopeType	EpitopeSequence	AntigenName	SourceMoleculeIRI	Species	Organism	EpitopeLength	AlignedMotif	AlignStart	AlignEnd	AlignedTargetSequence	SummarisedHitsOnTargetProtein	Actual_match	Perm_matches	Permutations	Alignment_pvalue	Alignment_adjusted_pvalue	ttest_Preop_p_values	pre_padjust_fdr	pre_direction	pre_youden	pre_acc	pre_sensitivity	pre_specificity	pre_AUC	ttest_Postop_p_values	post_padjust_fdr	post_direction	post_youden	post_acc	post_sensitivity	post_specificity	post_AUC	tsne1	tsne2	tSNECluster
https://www.iedb.org/epitope/566377	Linear peptide	QASGPVHTTKPQALG	polyprotein	http://www.ncbi.nlm.nih.gov/protein/ABO76708.1	Rhinovirus C	rhinovirus C3	15	A..P.HT.K	2	10	ASGPVHTTK	34	1	11	10000	0.00119988	0.00310143	0.00396327	0.119753	>=	0.343501	0.672727	0.653846	0.689655	0.722149	0.00417251	0.0730245	>=	0.396552	0.709091	0.5	0.896552	0.680371	-9.20762	-23.6699	1
https://www.iedb.org/epitope/566481	Linear peptide	VVPDTQASGPVHTTK	polyprotein	http://www.ncbi.nlm.nih.gov/protein/ABO76708.1	Rhinovirus C	rhinovirus C3	15	A..P.HT.K	7	15	ASGPVHTTK	22	1	1	10000	0.00019998	0.00255077	0.00396327	0.119753	>=	0.343501	0.672727	0.653846	0.689655	0.722149	0.00417251	0.0730245	>=	0.396552	0.709091	0.5	0.896552	0.680371	-9.20762	-23.6699	1
https://www.iedb.org/epitope/112795	Linear peptide	IRQHLANHPAATHTKAVALGTEETQTTIQRPRSEPDTGNPCHTTK	Regulatory protein E2	http://www.ncbi.nlm.nih.gov/protein/P03120.1	Alphapapillomavirus 9	Human papillomavirus 16	45	D...P.HT.K	36	45	DTGNPCHTTK	10	1	0	10000	9.999e-05	0.00255077	0.0056136	0.119753	>=	0.362069	0.690909	0.5	0.862069	0.698939	0.00262577	0.0707031	>=	0.396552	0.709091	0.5	0.896552	0.709549	-10.586	-21.4053	1
https://www.iedb.org/epitope/112818	Linear peptide	PRSEPDTGNPCHTTKLLHRDSVDSAPILTAFNSSHKGRINCNSNT	Regulatory protein E2	http://www.ncbi.nlm.nih.gov/protein/P03120.1	Alphapapillomavirus 9	Human papillomavirus 16	45	D...P.HT.K	6	15	DTGNPCHTTK	23	1	2	10000	0.00029997	0.00255077	0.0056136	0.119753	>=	0.362069	0.690909	0.5	0.862069	0.698939	0.00262577	0.0707031	>=	0.396552	0.709091	0.5	0.896552	0.709549	-10.586	-21.4053	1
https://www.iedb.org/epitope/113297	Linear peptide	AVALGTEETQTTIQRPRSEPDTGNPCHTTK	Regulatory protein E2	http://www.ncbi.nlm.nih.gov/protein/P03120.1	Alphapapillomavirus 9	Human papillomavirus 16	30	D...P.HT.K	21	30	DTGNPCHTTK	10	1	2	10000	0.00029997	0.00255077	0.0056136	0.119753	>=	0.362069	0.690909	0.5	0.862069	0.698939	0.00262577	0.0707031	>=	0.396552	0.709091	0.5	0.896552	0.709549	-10.586	-21.4053	1
https://www.iedb.org/epitope/113711	Linear peptide	PRSEPDTGNPCHTTKLLHRDSVDSAPILTA	Regulatory protein E2	http://www.ncbi.nlm.nih.gov/protein/P03120.1	Alphapapillomavirus 9	Human papillomavirus 16	30	D...P.HT.K	6	15	DTGNPCHTTK	23	1	2	10000	0.00029997	0.00255077	0.0056136	0.119753	>=	0.362069	0.690909	0.5	0.862069	0.698939	0.00262577	0.0707031	>=	0.396552	0.709091	0.5	0.896552	0.709549	-10.586	-21.4053	1
https://www.iedb.org/epitope/174219	Linear peptide	PDTGNPCHTTKLLHRD	E2 protein	http://www.ncbi.nlm.nih.gov/protein/ACS92695.1	Alphapapillomavirus 9	Human papillomavirus 16	16	D...P.HT.K	2	11	DTGNPCHTTK	23	1	0	10000	9.999e-05	0.00255077	0.0056136	0.119753	>=	0.362069	0.690909	0.5	0.862069	0.698939	0.00262577	0.0707031	>=	0.396552	0.709091	0.5	0.896552	0.709549	-10.586	-21.4053	1
https://www.iedb.org/epitope/566377	Linear peptide	QASGPVHTTKPQALG	polyprotein	http://www.ncbi.nlm.nih.gov/protein/ABO76708.1	Rhinovirus C	rhinovirus C3	15	G..HTTK	4	10	GPVHTTK	34	1	5	10000	0.00059994	0.00267067	0.0320374	0.13744	>=	0.269231	0.654545	0.269231	1	0.648541	0.0133868	0.0910974	>=	0.319629	0.672727	0.423077	0.896552	0.672414	-8.73009	-22.8075	1
https://www.iedb.org/epitope/566481	Linear peptide	VVPDTQASGPVHTTK	polyprotein	http://www.ncbi.nlm.nih.gov/protein/ABO76708.1	Rhinovirus C	rhinovirus C3	15	G..HTTK	9	15	GPVHTTK	22	1	6	10000	0.00069993	0.00272558	0.0320374	0.13744	>=	0.269231	0.654545	0.269231	1	0.648541	0.0133868	0.0910974	>=	0.319629	0.672727	0.423077	0.896552	0.672414	-8.73009	-22.8075	1
https://www.iedb.org/epitope/566377	Linear peptide	QASGPVHTTKPQALG	polyprotein	http://www.ncbi.nlm.nih.gov/protein/ABO76708.1	Rhinovirus C	rhinovirus C3	15	GP.HT.K	4	10	GPVHTTK	34	1	4	10000	0.00049995	0.0025931	0.00768873	0.124688	>=	0.343501	0.672727	0.653846	0.689655	0.717507	0.0168155	0.0982538	>=	0.354111	0.690909	0.423077	0.931034	0.671088	-8.54023	-23.879	1
https://www.iedb.org/epitope/566481	Linear peptide	VVPDTQASGPVHTTK	polyprotein	http://www.ncbi.nlm.nih.gov/protein/ABO76708.1	Rhinovirus C	rhinovirus C3	15	GP.HT.K	9	15	GPVHTTK	22	1	10	10000	0.00109989	0.00305797	0.00768873	0.124688	>=	0.343501	0.672727	0.653846	0.689655	0.717507	0.0168155	0.0982538	>=	0.354111	0.690909	0.423077	0.931034	0.671088	-8.54023	-23.879	1
https://www.iedb.org/epitope/24922	Linear peptide	HTIKTLGVY	Major envelope protein	http://www.ncbi.nlm.nih.gov/protein/P04021.1	Vaccinia virus	Vaccinia virus	9	HTIKT	1	5	HTIKT	2	1	153	10000	0.0153985	0.0175301	0.0253915	0.13744	>=	0.309019	0.654545	0.653846	0.655172	0.6313	0.0463901	0.136155	>=	0.270557	0.636364	0.615385	0.655172	0.61008	-4.80886	-16.2954	6
https://www.iedb.org/epitope/82650	Linear peptide	GGSIHTIKTLGVYSD	Major envelope protein	http://www.ncbi.nlm.nih.gov/protein/P04021.1	Vaccinia virus	Vaccinia virus WR	15	HTIKT	5	9	HTIKT	4	1	174	10000	0.0174983	0.0191363	0.0253915	0.13744	>=	0.309019	0.654545	0.653846	0.655172	0.6313	0.0463901	0.136155	>=	0.270557	0.636364	0.615385	0.655172	0.61008	-4.80886	-16.2954	6
https://www.iedb.org/epitope/83504	Linear peptide	IHTIKTLGVY	Major envelope protein	http://www.ncbi.nlm.nih.gov/protein/P04021.1	Vaccinia virus	Vaccinia virus WR	10	HTIKT	2	6	HTIKT	2	1	160	10000	0.0160984	0.0180995	0.0253915	0.13744	>=	0.309019	0.654545	0.653846	0.655172	0.6313	0.0463901	0.136155	>=	0.270557	0.636364	0.615385	0.655172	0.61008	-4.80886	-16.2954	6
https://www.iedb.org/epitope/83505	Linear peptide	IHTIKTLGVYSDYPP	Major envelope protein	http://www.ncbi.nlm.nih.gov/protein/P04021.1	Vaccinia virus	Vaccinia virus WR	15	HTIKT	2	6	HTIKT	2	1	181	10000	0.0181982	0.0197223	0.0253915	0.13744	>=	0.309019	0.654545	0.653846	0.655172	0.6313	0.0463901	0.136155	>=	0.270557	0.636364	0.615385	0.655172	0.61008	-4.80886	-16.2954	6
https://www.iedb.org/epitope/86647	Linear peptide	NASFTGGSIHTIKTL	Major envelope protein	http://www.ncbi.nlm.nih.gov/protein/P04021.1	Vaccinia virus	Vaccinia virus WR	15	HTIKT	10	14	HTIKT	4	1	169	10000	0.0169983	0.0187305	0.0253915	0.13744	>=	0.309019	0.654545	0.653846	0.655172	0.6313	0.0463901	0.136155	>=	0.270557	0.636364	0.615385	0.655172	0.61008	-4.80886	-16.2954	6
https://www.iedb.org/epitope/188748	Linear peptide	SIHTIKTLGV	Envelope protein F13	http://www.ncbi.nlm.nih.gov/protein/P20638.1	Vaccinia virus	Vaccinia virus Copenhagen	10	HTIKT	3	7	HTIKT	2	1	183	10000	0.0183982	0.019908	0.0253915	0.13744	>=	0.309019	0.654545	0.653846	0.655172	0.6313	0.0463901	0.136155	>=	0.270557	0.636364	0.615385	0.655172	0.61008	-4.80886	-16.2954	6
https://www.iedb.org/epitope/566377	Linear peptide	QASGPVHTTKPQALG	polyprotein	http://www.ncbi.nlm.nih.gov/protein/ABO76708.1	Rhinovirus C	rhinovirus C3	15	HTTK...L	7	14	HTTKPQAL	34	1	2	10000	0.00029997	0.00255077	0.0103745	0.124688	>=	0.412467	0.709091	0.653846	0.758621	0.69496	0.0103698	0.087165	>=	0.335544	0.672727	0.576923	0.758621	0.668435	-7.79984	-15.9377	6
https://www.iedb.org/epitope/566456	Linear peptide	VHTTKPQALGAVEIG	polyprotein	http://www.ncbi.nlm.nih.gov/protein/ABO76708.1	Rhinovirus C	rhinovirus C3	15	HTTK...L	2	9	HTTKPQAL	5	1	3	10000	0.00039996	0.00257176	0.0103745	0.124688	>=	0.412467	0.709091	0.653846	0.758621	0.69496	0.0103698	0.087165	>=	0.335544	0.672727	0.576923	0.758621	0.668435	-7.79984	-15.9377	6
https://www.iedb.org/epitope/112818	Linear peptide	PRSEPDTGNPCHTTKLLHRDSVDSAPILTAFNSSHKGRINCNSNT	Regulatory protein E2	http://www.ncbi.nlm.nih.gov/protein/P03120.1	Alphapapillomavirus 9	Human papillomavirus 16	45	HTTKL	12	16	HTTKL	23	1	163	10000	0.0163984	0.018341	0.00810773	0.124688	>=	0.377984	0.690909	0.653846	0.724138	0.66313	0.00446966	0.075378	>=	0.302387	0.636364	0.923077	0.37931	0.675066	-3.95133	-16.2919	6
https://www.iedb.org/epitope/113711	Linear peptide	PRSEPDTGNPCHTTKLLHRDSVDSAPILTA	Regulatory protein E2	http://www.ncbi.nlm.nih.gov/protein/P03120.1	Alphapapillomavirus 9	Human papillomavirus 16	30	HTTKL	12	16	HTTKL	23	1	154	10000	0.0154985	0.0176055	0.00810773	0.124688	>=	0.377984	0.690909	0.653846	0.724138	0.66313	0.00446966	0.075378	>=	0.302387	0.636364	0.923077	0.37931	0.675066	-3.95133	-16.2919	6
https://www.iedb.org/epitope/174219	Linear peptide	PDTGNPCHTTKLLHRD	E2 protein	http://www.ncbi.nlm.nih.gov/protein/ACS92695.1	Alphapapillomavirus 9	Human papillomavirus 16	16	HTTKL	8	12	HTTKL	23	1	146	10000	0.0146985	0.0168623	0.00810773	0.124688	>=	0.377984	0.690909	0.653846	0.724138	0.66313	0.00446966	0.075378	>=	0.302387	0.636364	0.923077	0.37931	0.675066	-3.95133	-16.2919	6
https://www.iedb.org/epitope/911815	Linear peptide	NPCHTTKLL	E2	http://www.ncbi.nlm.nih.gov/protein/AAD33255.1	Alphapapillomavirus 9	Human papillomavirus 16	9	HTTKL	4	8	HTTKL	12	1	149	10000	0.0149985	0.0171592	0.00810773	0.124688	>=	0.377984	0.690909	0.653846	0.724138	0.66313	0.00446966	0.075378	>=	0.302387	0.636364	0.923077	0.37931	0.675066	-3.95133	-16.2919	6
https://www.iedb.org/epitope/566377	Linear peptide	QASGPVHTTKPQALG	polyprotein	http://www.ncbi.nlm.nih.gov/protein/ABO76708.1	Rhinovirus C	rhinovirus C3	15	HTTKP	7	11	HTTKP	34	1	164	10000	0.0164984	0.0183805	0.044442	0.144456	>=	0.335544	0.672727	0.576923	0.758621	0.658488	0.00448583	0.075378	>=	0.393899	0.690909	0.807692	0.586207	0.722812	-2.89777	-18.3513	6
https://www.iedb.org/epitope/566456	Linear peptide	VHTTKPQALGAVEIG	polyprotein	http://www.ncbi.nlm.nih.gov/protein/ABO76708.1	Rhinovirus C	rhinovirus C3	15	HTTKP	2	6	HTTKP	5	1	173	10000	0.0173983	0.019057	0.044442	0.144456	>=	0.335544	0.672727	0.576923	0.758621	0.658488	0.00448583	0.075378	>=	0.393899	0.690909	0.807692	0.586207	0.722812	-2.89777	-18.3513	6
https://www.iedb.org/epitope/2193561	Linear peptide	AGFIGSTNLFSGTIV	polyamine ABC transporter ATP-binding protein [Bordetella pertussis Tohama I]	http://www.ncbi.nlm.nih.gov/protein/NP_880985.1	Bordetella pertussis	Bordetella pertussis Tohama I	15	IGSTN	4	8	IGSTN	1	1	70	10000	0.00709929	0.00917505	0.0153583	0.126953	>=	0.477454	0.745455	0.615385	0.862069	0.702918	0.0423691	0.132018	>=	0.285146	0.654545	0.423077	0.862069	0.656499	-8.13262	-1.86766	4
https://www.iedb.org/epitope/155342	Linear peptide	PALKVLDSLVAAHNK	ribonucleotide reductase large subunit	http://www.ncbi.nlm.nih.gov/protein/CAB06725.1	Human alphaherpesvirus 2	Human alphaherpesvirus 2	15	L.SL.AA	6	12	LDSLVAA	1	1	11	10000	0.00119988	0.00310143	0.020028	0.130642	>=	0.527851	0.763636	0.769231	0.758621	0.729443	0.00188734	0.0707031	>=	0.438992	0.727273	0.576923	0.862069	0.744032	35.0437	-2.98474	9
https://www.iedb.org/epitope/156055	Linear peptide	VLDSLVAAHNKQSTR	ribonucleotide reductase large subunit	http://www.ncbi.nlm.nih.gov/protein/CAB06725.1	Human alphaherpesvirus 2	Human alphaherpesvirus 2	15	L.SL.AA	2	8	LDSLVAA	1	1	15	10000	0.00159984	0.00348276	0.020028	0.130642	>=	0.527851	0.763636	0.769231	0.758621	0.729443	0.00188734	0.0707031	>=	0.438992	0.727273	0.576923	0.862069	0.744032	35.0437	-2.98474	9
https://www.iedb.org/epitope/190464	Linear peptide	LESLYAAVT	polymerase	http://www.ncbi.nlm.nih.gov/protein/AAD16253.1	Hepatitis B virus	Hepatitis B virus	9	L.SL.AA	1	7	LESLYAA	1	1	10	10000	0.00109989	0.00305797	0.020028	0.130642	>=	0.527851	0.763636	0.769231	0.758621	0.729443	0.00188734	0.0707031	>=	0.438992	0.727273	0.576923	0.862069	0.744032	35.0437	-2.98474	9
https://www.iedb.org/epitope/241644	Linear peptide	AVKQGLPDDRLQSLKAALEQ	Translocator protein BipB	http://www.ncbi.nlm.nih.gov/protein/Q63K34.1	Burkholderia pseudomallei	Burkholderia pseudomallei K96243	20	L.SL.AA	11	17	LQSLKAA	1	1	40	10000	0.00409959	0.00604731	0.020028	0.130642	>=	0.527851	0.763636	0.769231	0.758621	0.729443	0.00188734	0.0707031	>=	0.438992	0.727273	0.576923	0.862069	0.744032	35.0437	-2.98474	9
https://www.iedb.org/epitope/241915	Linear peptide	LQSLKAALEQARQQAGDAHG	Translocator protein BipB	http://www.ncbi.nlm.nih.gov/protein/Q63K34.1	Burkholderia pseudomallei	Burkholderia pseudomallei K96243	20	L.SL.AA	1	7	LQSLKAA	1	1	46	10000	0.00469953	0.00671976	0.020028	0.130642	>=	0.527851	0.763636	0.769231	0.758621	0.729443	0.00188734	0.0707031	>=	0.438992	0.727273	0.576923	0.862069	0.744032	35.0437	-2.98474	9
https://www.iedb.org/epitope/511195	Linear peptide	AKLASLKAALHQTEA	surface exclusion protein, partial	http://www.ncbi.nlm.nih.gov/protein/WP_043885003.1	Streptococcus pyogenes	Streptococcus pyogenes	15	L.SL.AA	3	9	LASLKAA	1	1	115	10000	0.0115988	0.0136265	0.020028	0.130642	>=	0.527851	0.763636	0.769231	0.758621	0.729443	0.00188734	0.0707031	>=	0.438992	0.727273	0.576923	0.862069	0.744032	35.0437	-2.98474	9
https://www.iedb.org/epitope/513658	Linear peptide	DQSLAKLASLKAALH	surface exclusion protein, partial	http://www.ncbi.nlm.nih.gov/protein/WP_043885003.1	Streptococcus pyogenes	Streptococcus pyogenes	15	L.SL.AA	7	13	LASLKAA	1	1	258	10000	0.0258974	0.0275645	0.020028	0.130642	>=	0.527851	0.763636	0.769231	0.758621	0.729443	0.00188734	0.0707031	>=	0.438992	0.727273	0.576923	0.862069	0.744032	35.0437	-2.98474	9
https://www.iedb.org/epitope/520007	Linear peptide	KLASLKAALHQTEAL	surface exclusion protein, partial	http://www.ncbi.nlm.nih.gov/protein/WP_043885003.1	Streptococcus pyogenes	Streptococcus pyogenes	15	L.SL.AA	2	8	LASLKAA	1	1	116	10000	0.0116988	0.0137233	0.020028	0.130642	>=	0.527851	0.763636	0.769231	0.758621	0.729443	0.00188734	0.0707031	>=	0.438992	0.727273	0.576923	0.862069	0.744032	35.0437	-2.98474	9
https://www.iedb.org/epitope/520748	Linear peptide	LAKLASLKAALHQTE	surface exclusion protein, partial	http://www.ncbi.nlm.nih.gov/protein/WP_043885003.1	Streptococcus pyogenes	Streptococcus pyogenes	15	L.SL.AA	4	10	LASLKAA	1	1	198	10000	0.019898	0.0213608	0.020028	0.130642	>=	0.527851	0.763636	0.769231	0.758621	0.729443	0.00188734	0.0707031	>=	0.438992	0.727273	0.576923	0.862069	0.744032	35.0437	-2.98474	9
https://www.iedb.org/epitope/520798	Linear peptide	LASLKAALHQTEALA	surface exclusion protein, partial	http://www.ncbi.nlm.nih.gov/protein/WP_043885003.1	Streptococcus pyogenes	Streptococcus pyogenes	15	L.SL.AA	1	7	LASLKAA	1	1	120	10000	0.0120988	0.0141341	0.020028	0.130642	>=	0.527851	0.763636	0.769231	0.758621	0.729443	0.00188734	0.0707031	>=	0.438992	0.727273	0.576923	0.862069	0.744032	35.0437	-2.98474	9
https://www.iedb.org/epitope/524576	Linear peptide	QSLAKLASLKAALHQ	surface exclusion protein, partial	http://www.ncbi.nlm.nih.gov/protein/WP_043885003.1	Streptococcus pyogenes	Streptococcus pyogenes	15	L.SL.AA	6	12	LASLKAA	1	1	266	10000	0.0266973	0.0283917	0.020028	0.130642	>=	0.527851	0.763636	0.769231	0.758621	0.729443	0.00188734	0.0707031	>=	0.438992	0.727273	0.576923	0.862069	0.744032	35.0437	-2.98474	9
https://www.iedb.org/epitope/524787	Linear peptide	RDQSLAKLASLKAAL	surface exclusion protein, partial	http://www.ncbi.nlm.nih.gov/protein/WP_043885003.1	Streptococcus pyogenes	Streptococcus pyogenes	15	L.SL.AA	8	14	LASLKAA	1	1	240	10000	0.0240976	0.0257321	0.020028	0.130642	>=	0.527851	0.763636	0.769231	0.758621	0.729443	0.00188734	0.0707031	>=	0.438992	0.727273	0.576923	0.862069	0.744032	35.0437	-2.98474	9
https://www.iedb.org/epitope/526197	Linear peptide	SLAKLASLKAALHQT	surface exclusion protein, partial	http://www.ncbi.nlm.nih.gov/protein/WP_043885003.1	Streptococcus pyogenes	Streptococcus pyogenes	15	L.SL.AA	5	11	LASLKAA	1	1	215	10000	0.0215978	0.0231379	0.020028	0.130642	>=	0.527851	0.763636	0.769231	0.758621	0.729443	0.00188734	0.0707031	>=	0.438992	0.727273	0.576923	0.862069	0.744032	35.0437	-2.98474	9
https://www.iedb.org/epitope/528060	Linear peptide	TRDQSLAKLASLKAA	surface exclusion protein, partial	http://www.ncbi.nlm.nih.gov/protein/WP_043885003.1	Streptococcus pyogenes	Streptococcus pyogenes	15	L.SL.AA	9	15	LASLKAA	1	1	162	10000	0.0162984	0.0182619	0.020028	0.130642	>=	0.527851	0.763636	0.769231	0.758621	0.729443	0.00188734	0.0707031	>=	0.438992	0.727273	0.576923	0.862069	0.744032	35.0437	-2.98474	9
https://www.iedb.org/epitope/2193548	Linear peptide	AGERLLASLPAALKT	bifunctional UDP-N-acetylmuramoylalanyl-D-glutamate--2,6-diaminopimelate ligase/UDP-N-acetylmuramoyl-tripeptide:D-alanyl-D-alanine ligase [Bordetella pertussis Tohama I]	http://www.ncbi.nlm.nih.gov/protein/NP_881602.1	Bordetella pertussis	Bordetella pertussis Tohama I	15	L.SL.AA	6	12	LASLPAA	1	1	163	10000	0.0163984	0.018341	0.020028	0.130642	>=	0.527851	0.763636	0.769231	0.758621	0.729443	0.00188734	0.0707031	>=	0.438992	0.727273	0.576923	0.862069	0.744032	35.0437	-2.98474	9
https://www.iedb.org/epitope/2196477	Linear peptide	DLASLLAARHVHNAA	GntR family transcriptional regulator [Bordetella pertussis Tohama I]	http://www.ncbi.nlm.nih.gov/protein/NP_881552.1	Bordetella pertussis	Bordetella pertussis Tohama I	15	L.SL.AA	2	8	LASLLAA	1	1	252	10000	0.0252975	0.0269535	0.020028	0.130642	>=	0.527851	0.763636	0.769231	0.758621	0.729443	0.00188734	0.0707031	>=	0.438992	0.727273	0.576923	0.862069	0.744032	35.0437	-2.98474	9
https://www.iedb.org/epitope/2197991	Linear peptide	ESRLWSLAAAQSVVA	DNA topoisomerase III [Bordetella pertussis Tohama I]	http://www.ncbi.nlm.nih.gov/protein/NP_879317.1	Bordetella pertussis	Bordetella pertussis Tohama I	15	L.SL.AA	4	10	LWSLAAA	3	1	55	10000	0.00559944	0.00762119	0.020028	0.130642	>=	0.527851	0.763636	0.769231	0.758621	0.729443	0.00188734	0.0707031	>=	0.438992	0.727273	0.576923	0.862069	0.744032	35.0437	-2.98474	9
https://www.iedb.org/epitope/2198683	Linear peptide	FLLLSLVAAWGVRRL	binding-protein-dependent transport system inner membrane protein [Bordetella pertussis Tohama I]	http://www.ncbi.nlm.nih.gov/protein/NP_880244.1	Bordetella pertussis	Bordetella pertussis Tohama I	15	L.SL.AA	3	9	LLSLVAA	2	1	65	10000	0.00659934	0.00865056	0.020028	0.130642	>=	0.527851	0.763636	0.769231	0.758621	0.729443	0.00188734	0.0707031	>=	0.438992	0.727273	0.576923	0.862069	0.744032	35.0437	-2.98474	9
https://www.iedb.org/epitope/2201367	Linear peptide	HALIHRLALASLLAA	cytochrome C [Bordetella pertussis Tohama I]	http://www.ncbi.nlm.nih.gov/protein/NP_880312.1	Bordetella pertussis	Bordetella pertussis Tohama I	15	L.SL.AA	9	15	LASLLAA	1	1	438	10000	0.0438956	0.0453242	0.020028	0.130642	>=	0.527851	0.763636	0.769231	0.758621	0.729443	0.00188734	0.0707031	>=	0.438992	0.727273	0.576923	0.862069	0.744032	35.0437	-2.98474	9
https://www.iedb.org/epitope/2203946	Linear peptide	LAIGTYLKSLPAAAS	cytochrome C [Bordetella pertussis Tohama I]	http://www.ncbi.nlm.nih.gov/protein/NP_879526.1	Bordetella pertussis	Bordetella pertussis Tohama I	15	L.SL.AA	7	13	LKSLPAA	4	1	12	10000	0.00129987	0.00319598	0.020028	0.130642	>=	0.527851	0.763636	0.769231	0.758621	0.729443	0.00188734	0.0707031	>=	0.438992	0.727273	0.576923	0.862069	0.744032	35.0437	-2.98474	9
https://www.iedb.org/epitope/2206084	Linear peptide	LRRRLTSLRAAAVGN	membrane transport protein [Bordetella pertussis Tohama I]	http://www.ncbi.nlm.nih.gov/protein/NP_881443.1	Bordetella pertussis	Bordetella pertussis Tohama I	15	L.SL.AA	5	11	LTSLRAA	6	1	18	10000	0.00189981	0.00380571	0.020028	0.130642	>=	0.527851	0.763636	0.769231	0.758621	0.729443	0.00188734	0.0707031	>=	0.438992	0.727273	0.576923	0.862069	0.744032	35.0437	-2.98474	9
https://www.iedb.org/epitope/2206383	Linear peptide	LTNEHRLGSLSAALL	trifunctional transcriptional regulator/proline dehydrogenase/pyrroline-5-carboxylate dehydrogenase [Bordetella pertussis Tohama I]	http://www.ncbi.nlm.nih.gov/protein/NP_881353.1	Bordetella pertussis	Bordetella pertussis Tohama I	15	L.SL.AA	7	13	LGSLSAA	1	1	165	10000	0.0165983	0.0184557	0.020028	0.130642	>=	0.527851	0.763636	0.769231	0.758621	0.729443	0.00188734	0.0707031	>=	0.438992	0.727273	0.576923	0.862069	0.744032	35.0437	-2.98474	9
https://www.iedb.org/epitope/2207299	Linear peptide	MNKLKSLLAAAGMAA	lipoprotein [Bordetella pertussis Tohama I]	http://www.ncbi.nlm.nih.gov/protein/NP_882059.1	Bordetella pertussis	Bordetella pertussis Tohama I	15	L.SL.AA	4	10	LKSLLAA	2	1	140	10000	0.0140986	0.0162486	0.020028	0.130642	>=	0.527851	0.763636	0.769231	0.758621	0.729443	0.00188734	0.0707031	>=	0.438992	0.727273	0.576923	0.862069	0.744032	35.0437	-2.98474	9
https://www.iedb.org/epitope/2207391	Linear peptide	MQLTRTLTSLFAAAG	exported protein [Bordetella pertussis Tohama I]	http://www.ncbi.nlm.nih.gov/protein/NP_880562.1	Bordetella pertussis	Bordetella pertussis Tohama I	15	L.SL.AA	7	13	LTSLFAA	2	1	18	10000	0.00189981	0.00380571	0.020028	0.130642	>=	0.527851	0.763636	0.769231	0.758621	0.729443	0.00188734	0.0707031	>=	0.438992	0.727273	0.576923	0.862069	0.744032	35.0437	-2.98474	9
https://www.iedb.org/epitope/2212541	Linear peptide	SEAPYLRSLGAAEIL	zinc-binding dehydrogenase [Bordetella pertussis Tohama I]	http://www.ncbi.nlm.nih.gov/protein/NP_879496.1	Bordetella pertussis	Bordetella pertussis Tohama I	15	L.SL.AA	6	12	LRSLGAA	1	1	17	10000	0.00179982	0.00371495	0.020028	0.130642	>=	0.527851	0.763636	0.769231	0.758621	0.729443	0.00188734	0.0707031	>=	0.438992	0.727273	0.576923	0.862069	0.744032	35.0437	-2.98474	9
https://www.iedb.org/epitope/2217619	Linear peptide	YLTIWILASLLAAVA	branched-chain amino acid ABC transporter permease [Bordetella pertussis]	http://www.ncbi.nlm.nih.gov/protein/CRI70001.1	Bordetella pertussis	Bordetella pertussis	15	L.SL.AA	7	13	LASLLAA	1	1	270	10000	0.0270973	0.0288024	0.020028	0.130642	>=	0.527851	0.763636	0.769231	0.758621	0.729443	0.00188734	0.0707031	>=	0.438992	0.727273	0.576923	0.862069	0.744032	35.0437	-2.98474	9
https://www.iedb.org/epitope/2192801	Linear peptide	AALALLASLRAQAGV	hypothetical protein BP3515 [Bordetella pertussis Tohama I]	http://www.ncbi.nlm.nih.gov/protein/NP_882031.1	Bordetella pertussis	Bordetella pertussis Tohama I	15	L.SLRA	6	11	LASLRA	1	1	142	10000	0.0142986	0.0164457	0.0416858	0.142455	>=	0.420424	0.709091	0.730769	0.689655	0.704244	0.0273203	0.114109	>=	0.420424	0.709091	0.730769	0.689655	0.679045	34.603	-3.16803	9
https://www.iedb.org/epitope/2194680	Linear peptide	APSILASLRALILAP	type III secretion protein [Bordetella pertussis Tohama I]	http://www.ncbi.nlm.nih.gov/protein/NP_880881.1	Bordetella pertussis	Bordetella pertussis Tohama I	15	L.SLRA	5	10	LASLRA	1	1	164	10000	0.0164984	0.0183805	0.0416858	0.142455	>=	0.420424	0.709091	0.730769	0.689655	0.704244	0.0273203	0.114109	>=	0.420424	0.709091	0.730769	0.689655	0.679045	34.603	-3.16803	9
https://www.iedb.org/epitope/2202177	Linear peptide	IFLCLGSLRAVLVPV	multidrug efflux system membrane protein [Bordetella pertussis Tohama I]	http://www.ncbi.nlm.nih.gov/protein/NP_879639.1	Bordetella pertussis	Bordetella pertussis Tohama I	15	L.SLRA	5	10	LGSLRA	1	1	57	10000	0.00579942	0.00779827	0.0416858	0.142455	>=	0.420424	0.709091	0.730769	0.689655	0.704244	0.0273203	0.114109	>=	0.420424	0.709091	0.730769	0.689655	0.679045	34.603	-3.16803	9
https://www.iedb.org/epitope/2206084	Linear peptide	LRRRLTSLRAAAVGN	membrane transport protein [Bordetella pertussis Tohama I]	http://www.ncbi.nlm.nih.gov/protein/NP_881443.1	Bordetella pertussis	Bordetella pertussis Tohama I	15	L.SLRA	5	10	LTSLRA	6	1	29	10000	0.0029997	0.00485577	0.0416858	0.142455	>=	0.420424	0.709091	0.730769	0.689655	0.704244	0.0273203	0.114109	>=	0.420424	0.709091	0.730769	0.689655	0.679045	34.603	-3.16803	9
https://www.iedb.org/epitope/2208328	Linear peptide	NYARAKLLPSLRASL	2,5-diketo-D-gluconate reductase B [Bordetella pertussis Tohama I]	http://www.ncbi.nlm.nih.gov/protein/NP_880340.1	Bordetella pertussis	Bordetella pertussis Tohama I	15	L.SLRA	8	13	LPSLRA	2	1	87	10000	0.00879912	0.0108087	0.0416858	0.142455	>=	0.420424	0.709091	0.730769	0.689655	0.704244	0.0273203	0.114109	>=	0.420424	0.709091	0.730769	0.689655	0.679045	34.603	-3.16803	9
https://www.iedb.org/epitope/2211224	Linear peptide	RHFVVLASLRALADE	pyruvate dehydrogenase component E1 [Bordetella pertussis Tohama I]	http://www.ncbi.nlm.nih.gov/protein/NP_879787.1	Bordetella pertussis	Bordetella pertussis Tohama I	15	L.SLRA	6	11	LASLRA	1	1	190	10000	0.0190981	0.0205692	0.0416858	0.142455	>=	0.420424	0.709091	0.730769	0.689655	0.704244	0.0273203	0.114109	>=	0.420424	0.709091	0.730769	0.689655	0.679045	34.603	-3.16803	9
https://www.iedb.org/epitope/738544	Linear peptide	ATAVSVSLHTVKGQWVPR	Protein B8	http://www.ncbi.nlm.nih.gov/protein/Q9QJ13.1	Human betaherpesvirus 6B	Human betaherpesvirus 6B	18	LHTVK	8	12	LHTVK	4	1	88	10000	0.00889911	0.0108951	0.0439292	0.143779	>=	0.285146	0.654545	0.423077	0.862069	0.625995	0.000967944	0.0587636	>=	0.412467	0.709091	0.653846	0.758621	0.736074	-7.99616	-17.2677	6
https://www.iedb.org/epitope/739487	Linear peptide	LHTVKGQWVPRLGSFLLK	Protein B8	http://www.ncbi.nlm.nih.gov/protein/Q9QJ13.1	Human betaherpesvirus 6B	Human betaherpesvirus 6B	18	LHTVK	1	5	LHTVK	1	1	93	10000	0.00939906	0.0113735	0.0439292	0.143779	>=	0.285146	0.654545	0.423077	0.862069	0.625995	0.000967944	0.0587636	>=	0.412467	0.709091	0.653846	0.758621	0.736074	-7.99616	-17.2677	6
https://www.iedb.org/epitope/2193137	Linear peptide	ADGFVKDIALHTVKV	membrane transport protein [Bordetella pertussis Tohama I]	http://www.ncbi.nlm.nih.gov/protein/NP_881309.1	Bordetella pertussis	Bordetella pertussis Tohama I	15	LHTVK	10	14	LHTVK	1	1	87	10000	0.00879912	0.0108087	0.0439292	0.143779	>=	0.285146	0.654545	0.423077	0.862069	0.625995	0.000967944	0.0587636	>=	0.412467	0.709091	0.653846	0.758621	0.736074	-7.99616	-17.2677	6
https://www.iedb.org/epitope/580021	Linear peptide	AAAPGLPHPTPPVSD	polyprotein	http://www.ncbi.nlm.nih.gov/protein/ADV92628.1	Paslahepevirus balayani	Paslahepevirus balayani	15	LPH.TP	6	11	LPHPTP	1	1	107	10000	0.0107989	0.0128071	0.0277845	0.13744	>=	0.370027	0.690909	0.576923	0.793103	0.680371	0.0168797	0.0982538	>=	0.450928	0.727273	0.692308	0.758621	0.722812	19.1004	-11.1564	10
https://www.iedb.org/epitope/580052	Linear peptide	APASAAAPGLPHPTP	polyprotein	http://www.ncbi.nlm.nih.gov/protein/ADV92628.1	Paslahepevirus balayani	Paslahepevirus balayani	15	LPH.TP	10	15	LPHPTP	1	1	126	10000	0.0126987	0.0147687	0.0277845	0.13744	>=	0.370027	0.690909	0.576923	0.793103	0.680371	0.0168797	0.0982538	>=	0.450928	0.727273	0.692308	0.758621	0.722812	19.1004	-11.1564	10
https://www.iedb.org/epitope/580200	Linear peptide	GLPHPTPPVSDIWAL	polyprotein	http://www.ncbi.nlm.nih.gov/protein/ADV92628.1	Paslahepevirus balayani	Paslahepevirus balayani	15	LPH.TP	2	7	LPHPTP	1	1	116	10000	0.0116988	0.0137233	0.0277845	0.13744	>=	0.370027	0.690909	0.576923	0.793103	0.680371	0.0168797	0.0982538	>=	0.450928	0.727273	0.692308	0.758621	0.722812	19.1004	-11.1564	10
https://www.iedb.org/epitope/55527	Linear peptide	RRAQMAPKRLRLPHIRD	glycoprotein D	http://www.ncbi.nlm.nih.gov/protein/AAB60552.1	Human alphaherpesvirus 2	Human alphaherpesvirus 2	17	LRLPH	10	14	LRLPH	8	1	154	10000	0.0154985	0.0176055	0.000201583	0.0787122	>=	0.497347	0.745455	0.807692	0.689655	0.769231	0.00373719	0.0707031	>=	0.374005	0.690909	0.615385	0.758621	0.724138	19.9693	-10.0611	10
https://www.iedb.org/epitope/110364	Linear peptide	PKRLRLPHIRDDDAPPSHQP	Envelope glycoprotein D	http://www.ncbi.nlm.nih.gov/protein/P03172.2	Human alphaherpesvirus 2	Human alphaherpesvirus 2	20	LRLPH	4	8	LRLPH	8	1	165	10000	0.0165983	0.0184557	0.000201583	0.0787122	>=	0.497347	0.745455	0.807692	0.689655	0.769231	0.00373719	0.0707031	>=	0.374005	0.690909	0.615385	0.758621	0.724138	19.9693	-10.0611	10
https://www.iedb.org/epitope/155210	Linear peptide	MAPKRLRLPHIRDDD	virion glycoprotein D	http://www.ncbi.nlm.nih.gov/protein/CAB06713.1	Human alphaherpesvirus 2	Human alphaherpesvirus 2	15	LRLPH	6	10	LRLPH	8	1	161	10000	0.0161984	0.0181759	0.000201583	0.0787122	>=	0.497347	0.745455	0.807692	0.689655	0.769231	0.00373719	0.0707031	>=	0.374005	0.690909	0.615385	0.758621	0.724138	19.9693	-10.0611	10
https://www.iedb.org/epitope/155644	Linear peptide	RLRLPHIRDDDAPPS	virion glycoprotein D	http://www.ncbi.nlm.nih.gov/protein/CAB06713.1	Human alphaherpesvirus 2	Human alphaherpesvirus 2	15	LRLPH	2	6	LRLPH	5	1	161	10000	0.0161984	0.0181759	0.000201583	0.0787122	>=	0.497347	0.745455	0.807692	0.689655	0.769231	0.00373719	0.0707031	>=	0.374005	0.690909	0.615385	0.758621	0.724138	19.9693	-10.0611	10
https://www.iedb.org/epitope/155680	Linear peptide	RRAQMAPKRLRLPHI	virion glycoprotein D	http://www.ncbi.nlm.nih.gov/protein/CAB06713.1	Human alphaherpesvirus 2	Human alphaherpesvirus 2	15	LRLPH	10	14	LRLPH	7	1	166	10000	0.0166983	0.0185208	0.000201583	0.0787122	>=	0.497347	0.745455	0.807692	0.689655	0.769231	0.00373719	0.0707031	>=	0.374005	0.690909	0.615385	0.758621	0.724138	19.9693	-10.0611	10
https://www.iedb.org/epitope/741438	Linear peptide	FWVRRRAQMAPKRLRLPHIR	Envelope glycoprotein D	http://www.ncbi.nlm.nih.gov/protein/P03172.2	Human alphaherpesvirus 2	Human alphaherpesvirus 2	20	LRLPH	14	18	LRLPH	8	1	161	10000	0.0161984	0.0181759	0.000201583	0.0787122	>=	0.497347	0.745455	0.807692	0.689655	0.769231	0.00373719	0.0707031	>=	0.374005	0.690909	0.615385	0.758621	0.724138	19.9693	-10.0611	10
https://www.iedb.org/epitope/741691	Linear peptide	LRLPHIRDDDAPPSHQPLFY	Envelope glycoprotein D	http://www.ncbi.nlm.nih.gov/protein/P03172.2	Human alphaherpesvirus 2	Human alphaherpesvirus 2	20	LRLPH	1	5	LRLPH	5	1	177	10000	0.0177982	0.019383	0.000201583	0.0787122	>=	0.497347	0.745455	0.807692	0.689655	0.769231	0.00373719	0.0707031	>=	0.374005	0.690909	0.615385	0.758621	0.724138	19.9693	-10.0611	10
https://www.iedb.org/epitope/858144	Linear peptide	APKRLRLPHIRDDDA	envelope glycoprotein D	http://www.ncbi.nlm.nih.gov/protein/NP_044536.1	Human alphaherpesvirus 2	Human herpesvirus 2 strain HG52	15	LRLPH	5	9	LRLPH	8	1	160	10000	0.0160984	0.0180995	0.000201583	0.0787122	>=	0.497347	0.745455	0.807692	0.689655	0.769231	0.00373719	0.0707031	>=	0.374005	0.690909	0.615385	0.758621	0.724138	19.9693	-10.0611	10
https://www.iedb.org/epitope/858211	Linear peptide	LRLPHIRDDDAPPSH	envelope glycoprotein D	http://www.ncbi.nlm.nih.gov/protein/NP_044536.1	Human alphaherpesvirus 2	Human herpesvirus 2 strain HG52	15	LRLPH	1	5	LRLPH	3	1	170	10000	0.0170983	0.0188009	0.000201583	0.0787122	>=	0.497347	0.745455	0.807692	0.689655	0.769231	0.00373719	0.0707031	>=	0.374005	0.690909	0.615385	0.758621	0.724138	19.9693	-10.0611	10
https://www.iedb.org/epitope/858250	Linear peptide	RAQMAPKRLRLPHIR	envelope glycoprotein D	http://www.ncbi.nlm.nih.gov/protein/NP_044536.1	Human alphaherpesvirus 2	Human herpesvirus 2 strain HG52	15	LRLPH	9	13	LRLPH	8	1	174	10000	0.0174983	0.0191363	0.000201583	0.0787122	>=	0.497347	0.745455	0.807692	0.689655	0.769231	0.00373719	0.0707031	>=	0.374005	0.690909	0.615385	0.758621	0.724138	19.9693	-10.0611	10
https://www.iedb.org/epitope/2201723	Linear peptide	HRFMLTAPPLRLPHA	hypothetical protein BP0226 [Bordetella pertussis Tohama I]	http://www.ncbi.nlm.nih.gov/protein/NP_879114.1	Bordetella pertussis	Bordetella pertussis Tohama I	15	LRLPH	10	14	LRLPH	2	1	166	10000	0.0166983	0.0185208	0.000201583	0.0787122	>=	0.497347	0.745455	0.807692	0.689655	0.769231	0.00373719	0.0707031	>=	0.374005	0.690909	0.615385	0.758621	0.724138	19.9693	-10.0611	10
https://www.iedb.org/epitope/2203830	Linear peptide	LAAVAAVALLRLPHL	membrane protein [Bordetella pertussis Tohama I]	http://www.ncbi.nlm.nih.gov/protein/NP_881152.1	Bordetella pertussis	Bordetella pertussis Tohama I	15	LRLPH	10	14	LRLPH	5	1	366	10000	0.0366963	0.0380415	0.000201583	0.0787122	>=	0.497347	0.745455	0.807692	0.689655	0.769231	0.00373719	0.0707031	>=	0.374005	0.690909	0.615385	0.758621	0.724138	19.9693	-10.0611	10
https://www.iedb.org/epitope/2205335	Linear peptide	LLRLPHLLLGAARRR	membrane protein [Bordetella pertussis Tohama I]	http://www.ncbi.nlm.nih.gov/protein/NP_881152.1	Bordetella pertussis	Bordetella pertussis Tohama I	15	LRLPH	2	6	LRLPH	8	1	327	10000	0.0327967	0.0344445	0.000201583	0.0787122	>=	0.497347	0.745455	0.807692	0.689655	0.769231	0.00373719	0.0707031	>=	0.374005	0.690909	0.615385	0.758621	0.724138	19.9693	-10.0611	10
https://www.iedb.org/epitope/22671	Linear peptide	GTGPQPGSAGMGGAKTPSDA	phosphoprotein 150	http://www.ncbi.nlm.nih.gov/protein/AAA45992.1	Human betaherpesvirus 5	Human betaherpesvirus 5	20	MGGAK	11	15	MGGAK	4	1	185	10000	0.0185981	0.0200896	0.0300082	0.13744	>=	0.319629	0.672727	0.423077	0.896552	0.639257	0.0393871	0.127584	>=	0.319629	0.672727	0.423077	0.896552	0.624668	-3.57406	33.9194	5
https://www.iedb.org/epitope/33332	Linear peptide	KSGTGPQPGSAGMGGAKTPSDAVQNILQKIEKIKNTEE	phosphoprotein 150	http://www.ncbi.nlm.nih.gov/protein/AAA45992.1	Human betaherpesvirus 5	Human betaherpesvirus 5	38	MGGAK	13	17	MGGAK	4	1	176	10000	0.0176982	0.019301	0.0300082	0.13744	>=	0.319629	0.672727	0.423077	0.896552	0.639257	0.0393871	0.127584	>=	0.319629	0.672727	0.423077	0.896552	0.624668	-3.57406	33.9194	5
https://www.iedb.org/epitope/33333	Linear peptide	KSGTGPQPGSAGMGGAKTPSDAVQNISQKIEKIKNTEE	Large structural phosphoprotein	https://ontology.iedb.org/ontology/ONTIE_0002053	Human betaherpesvirus 5	Human betaherpesvirus 5	38	MGGAK	13	17	MGGAK	4	1	174	10000	0.0174983	0.0191363	0.0300082	0.13744	>=	0.319629	0.672727	0.423077	0.896552	0.639257	0.0393871	0.127584	>=	0.319629	0.672727	0.423077	0.896552	0.624668	-3.57406	33.9194	5
https://www.iedb.org/epitope/41885	Linear peptide	MKTVAFDLSSPQKSGTGPQPGSAGMGGAKTPSDAVQNILQKIEKIKNTEE	phosphoprotein 150	http://www.ncbi.nlm.nih.gov/protein/AAA45992.1	Human betaherpesvirus 5	Human betaherpesvirus 5	50	MGGAK	25	29	MGGAK	6	1	142	10000	0.0142986	0.0164457	0.0300082	0.13744	>=	0.319629	0.672727	0.423077	0.896552	0.639257	0.0393871	0.127584	>=	0.319629	0.672727	0.423077	0.896552	0.624668	-3.57406	33.9194	5
https://www.iedb.org/epitope/41886	Linear peptide	MKTVAFDLSSPQKSGTGPQPGSAGMGGAKTPSDAVQNISQKIEKIKNTEE	Large structural phosphoprotein	https://ontology.iedb.org/ontology/ONTIE_0002053	Human betaherpesvirus 5	Human betaherpesvirus 5	50	MGGAK	25	29	MGGAK	6	1	167	10000	0.0167983	0.0185888	0.0300082	0.13744	>=	0.319629	0.672727	0.423077	0.896552	0.639257	0.0393871	0.127584	>=	0.319629	0.672727	0.423077	0.896552	0.624668	-3.57406	33.9194	5
https://www.iedb.org/epitope/112795	Linear peptide	IRQHLANHPAATHTKAVALGTEETQTTIQRPRSEPDTGNPCHTTK	Regulatory protein E2	http://www.ncbi.nlm.nih.gov/protein/P03120.1	Alphapapillomavirus 9	Human papillomavirus 16	45	NP.HT.K	39	45	NPCHTTK	10	1	16	10000	0.00169983	0.00360256	0.00527936	0.119753	>=	0.38992	0.690909	0.769231	0.62069	0.725464	0.0221593	0.10481	>=	0.307692	0.672727	0.307692	1	0.616048	-10.6498	-15.3217	6
https://www.iedb.org/epitope/112818	Linear peptide	PRSEPDTGNPCHTTKLLHRDSVDSAPILTAFNSSHKGRINCNSNT	Regulatory protein E2	http://www.ncbi.nlm.nih.gov/protein/P03120.1	Alphapapillomavirus 9	Human papillomavirus 16	45	NP.HT.K	9	15	NPCHTTK	23	1	8	10000	0.00089991	0.0028435	0.00527936	0.119753	>=	0.38992	0.690909	0.769231	0.62069	0.725464	0.0221593	0.10481	>=	0.307692	0.672727	0.307692	1	0.616048	-10.6498	-15.3217	6
https://www.iedb.org/epitope/113297	Linear peptide	AVALGTEETQTTIQRPRSEPDTGNPCHTTK	Regulatory protein E2	http://www.ncbi.nlm.nih.gov/protein/P03120.1	Alphapapillomavirus 9	Human papillomavirus 16	30	NP.HT.K	24	30	NPCHTTK	10	1	4	10000	0.00049995	0.0025931	0.00527936	0.119753	>=	0.38992	0.690909	0.769231	0.62069	0.725464	0.0221593	0.10481	>=	0.307692	0.672727	0.307692	1	0.616048	-10.6498	-15.3217	6
https://www.iedb.org/epitope/113711	Linear peptide	PRSEPDTGNPCHTTKLLHRDSVDSAPILTA	Regulatory protein E2	http://www.ncbi.nlm.nih.gov/protein/P03120.1	Alphapapillomavirus 9	Human papillomavirus 16	30	NP.HT.K	9	15	NPCHTTK	23	1	16	10000	0.00169983	0.00360256	0.00527936	0.119753	>=	0.38992	0.690909	0.769231	0.62069	0.725464	0.0221593	0.10481	>=	0.307692	0.672727	0.307692	1	0.616048	-10.6498	-15.3217	6
https://www.iedb.org/epitope/174219	Linear peptide	PDTGNPCHTTKLLHRD	E2 protein	http://www.ncbi.nlm.nih.gov/protein/ACS92695.1	Alphapapillomavirus 9	Human papillomavirus 16	16	NP.HT.K	5	11	NPCHTTK	23	1	7	10000	0.00079992	0.0027899	0.00527936	0.119753	>=	0.38992	0.690909	0.769231	0.62069	0.725464	0.0221593	0.10481	>=	0.307692	0.672727	0.307692	1	0.616048	-10.6498	-15.3217	6
https://www.iedb.org/epitope/911815	Linear peptide	NPCHTTKLL	E2	http://www.ncbi.nlm.nih.gov/protein/AAD33255.1	Alphapapillomavirus 9	Human papillomavirus 16	9	NP.HT.K	1	7	NPCHTTK	12	1	10	10000	0.00109989	0.00305797	0.00527936	0.119753	>=	0.38992	0.690909	0.769231	0.62069	0.725464	0.0221593	0.10481	>=	0.307692	0.672727	0.307692	1	0.616048	-10.6498	-15.3217	6
https://www.iedb.org/epitope/24706	Linear peptide	HRRTRKAPKRIRLPHIR	glycoprotein D	http://www.ncbi.nlm.nih.gov/protein/ABM66847.1	Human alphaherpesvirus 1	Human alphaherpesvirus 1	17	P..I.LPH	8	15	PKRIRLPH	6	1	6	10000	0.00069993	0.00272558	0.00893528	0.124688	>=	0.324934	0.654545	0.807692	0.517241	0.688329	0.0491078	0.139188	>=	0.331565	0.672727	0.538462	0.793103	0.653846	2.38007	-10.2081	4
https://www.iedb.org/epitope/25502	Linear peptide	ICGIVYWMRRHTQKAPKRIRLPHIRED	Glycoprotein D precursor	http://www.ncbi.nlm.nih.gov/protein/Q69091.1	Human alphaherpesvirus 1	Human alphaherpesvirus 1 strain 17	27	P..I.LPH	16	23	PKRIRLPH	7	1	3	10000	0.00039996	0.00257176	0.00893528	0.124688	>=	0.324934	0.654545	0.807692	0.517241	0.688329	0.0491078	0.139188	>=	0.331565	0.672727	0.538462	0.793103	0.653846	2.38007	-10.2081	4
https://www.iedb.org/epitope/55733	Linear peptide	RRRTQKAPKRIRLPH	glycoprotein D	http://www.ncbi.nlm.nih.gov/protein/AAB59754.1	Human alphaherpesvirus 1	Human alphaherpesvirus 1	15	P..I.LPH	8	15	PKRIRLPH	4	1	3	10000	0.00039996	0.00257176	0.00893528	0.124688	>=	0.324934	0.654545	0.807692	0.517241	0.688329	0.0491078	0.139188	>=	0.331565	0.672727	0.538462	0.793103	0.653846	2.38007	-10.2081	4
https://www.iedb.org/epitope/741216	Linear peptide	APKRIRLPHIREDDQPSSHQ	envelope glycoprotein D	http://www.ncbi.nlm.nih.gov/protein/1089747699	Human alphaherpesvirus 1	Human alphaherpesvirus 1	20	P..I.LPH	2	9	PKRIRLPH	6	1	3	10000	0.00039996	0.00257176	0.00893528	0.124688	>=	0.324934	0.654545	0.807692	0.517241	0.688329	0.0491078	0.139188	>=	0.331565	0.672727	0.538462	0.793103	0.653846	2.38007	-10.2081	4
https://www.iedb.org/epitope/742182	Linear peptide	VYWMRRHTQKAPKRIRLPHI	Glycoprotein D precursor	http://www.ncbi.nlm.nih.gov/protein/Q69091.1	Human alphaherpesvirus 1	Human alphaherpesvirus 1	20	P..I.LPH	12	19	PKRIRLPH	6	1	4	10000	0.00049995	0.0025931	0.00893528	0.124688	>=	0.324934	0.654545	0.807692	0.517241	0.688329	0.0491078	0.139188	>=	0.331565	0.672727	0.538462	0.793103	0.653846	2.38007	-10.2081	4
https://www.iedb.org/epitope/566377	Linear peptide	QASGPVHTTKPQALG	polyprotein	http://www.ncbi.nlm.nih.gov/protein/ABO76708.1	Rhinovirus C	rhinovirus C3	15	P.HT.K...L	5	14	PVHTTKPQAL	34	1	1	10000	0.00019998	0.00255077	0.00390032	0.119753	>=	0.343501	0.672727	0.653846	0.689655	0.71618	0.00082931	0.0547625	>=	0.493369	0.745455	0.769231	0.724138	0.761936	-10.7676	-20.8893	1
https://www.iedb.org/epitope/112818	Linear peptide	PRSEPDTGNPCHTTKLLHRDSVDSAPILTAFNSSHKGRINCNSNT	Regulatory protein E2	http://www.ncbi.nlm.nih.gov/protein/P03120.1	Alphapapillomavirus 9	Human papillomavirus 16	45	P.HT.K...R	10	19	PCHTTKLLHR	23	1	0	10000	9.999e-05	0.00255077	0.002441	0.11438	>=	0.454907	0.727273	0.730769	0.724138	0.752653	0.00864462	0.0824124	>=	0.311671	0.672727	0.346154	0.965517	0.685013	-10.1272	-21.3097	1
https://www.iedb.org/epitope/113711	Linear peptide	PRSEPDTGNPCHTTKLLHRDSVDSAPILTA	Regulatory protein E2	http://www.ncbi.nlm.nih.gov/protein/P03120.1	Alphapapillomavirus 9	Human papillomavirus 16	30	P.HT.K...R	10	19	PCHTTKLLHR	23	1	1	10000	0.00019998	0.00255077	0.002441	0.11438	>=	0.454907	0.727273	0.730769	0.724138	0.752653	0.00864462	0.0824124	>=	0.311671	0.672727	0.346154	0.965517	0.685013	-10.1272	-21.3097	1
https://www.iedb.org/epitope/174219	Linear peptide	PDTGNPCHTTKLLHRD	E2 protein	http://www.ncbi.nlm.nih.gov/protein/ACS92695.1	Alphapapillomavirus 9	Human papillomavirus 16	16	P.HT.K...R	6	15	PCHTTKLLHR	23	1	1	10000	0.00019998	0.00255077	0.002441	0.11438	>=	0.454907	0.727273	0.730769	0.724138	0.752653	0.00864462	0.0824124	>=	0.311671	0.672727	0.346154	0.965517	0.685013	-10.1272	-21.3097	1
https://www.iedb.org/epitope/566377	Linear peptide	QASGPVHTTKPQALG	polyprotein	http://www.ncbi.nlm.nih.gov/protein/ABO76708.1	Rhinovirus C	rhinovirus C3	15	P.HT.K..A	5	13	PVHTTKPQA	34	1	5	10000	0.00059994	0.00267067	0.00297346	0.119753	>=	0.393899	0.690909	0.807692	0.586207	0.720159	0.00752611	0.082197	>=	0.377984	0.690909	0.653846	0.724138	0.692308	-10.5107	-21.1171	1
https://www.iedb.org/epitope/112818	Linear peptide	PRSEPDTGNPCHTTKLLHRDSVDSAPILTAFNSSHKGRINCNSNT	Regulatory protein E2	http://www.ncbi.nlm.nih.gov/protein/P03120.1	Alphapapillomavirus 9	Human papillomavirus 16	45	P.HT.K..H	10	18	PCHTTKLLH	23	1	6	10000	0.00069993	0.00272558	0.0318535	0.13744	>=	0.293103	0.654545	0.5	0.793103	0.639257	0.0255303	0.111357	>=	0.35809	0.690909	0.461538	0.896552	0.646552	-9.08796	-23.1306	1
https://www.iedb.org/epitope/113711	Linear peptide	PRSEPDTGNPCHTTKLLHRDSVDSAPILTA	Regulatory protein E2	http://www.ncbi.nlm.nih.gov/protein/P03120.1	Alphapapillomavirus 9	Human papillomavirus 16	30	P.HT.K..H	10	18	PCHTTKLLH	23	1	5	10000	0.00059994	0.00267067	0.0318535	0.13744	>=	0.293103	0.654545	0.5	0.793103	0.639257	0.0255303	0.111357	>=	0.35809	0.690909	0.461538	0.896552	0.646552	-9.08796	-23.1306	1
https://www.iedb.org/epitope/174219	Linear peptide	PDTGNPCHTTKLLHRD	E2 protein	http://www.ncbi.nlm.nih.gov/protein/ACS92695.1	Alphapapillomavirus 9	Human papillomavirus 16	16	P.HT.K..H	6	14	PCHTTKLLH	23	1	6	10000	0.00069993	0.00272558	0.0318535	0.13744	>=	0.293103	0.654545	0.5	0.793103	0.639257	0.0255303	0.111357	>=	0.35809	0.690909	0.461538	0.896552	0.646552	-9.08796	-23.1306	1
https://www.iedb.org/epitope/112818	Linear peptide	PRSEPDTGNPCHTTKLLHRDSVDSAPILTAFNSSHKGRINCNSNT	Regulatory protein E2	http://www.ncbi.nlm.nih.gov/protein/P03120.1	Alphapapillomavirus 9	Human papillomavirus 16	45	P.HT.K.L	10	17	PCHTTKLL	23	1	6	10000	0.00069993	0.00272558	0.000772128	0.0787122	>=	0.397878	0.690909	0.846154	0.551724	0.751326	0.00238463	0.0707031	>=	0.392573	0.709091	0.461538	0.931034	0.721485	-10.1365	-23.2486	1
https://www.iedb.org/epitope/113711	Linear peptide	PRSEPDTGNPCHTTKLLHRDSVDSAPILTA	Regulatory protein E2	http://www.ncbi.nlm.nih.gov/protein/P03120.1	Alphapapillomavirus 9	Human papillomavirus 16	30	P.HT.K.L	10	17	PCHTTKLL	23	1	14	10000	0.00149985	0.00338414	0.000772128	0.0787122	>=	0.397878	0.690909	0.846154	0.551724	0.751326	0.00238463	0.0707031	>=	0.392573	0.709091	0.461538	0.931034	0.721485	-10.1365	-23.2486	1
https://www.iedb.org/epitope/174219	Linear peptide	PDTGNPCHTTKLLHRD	E2 protein	http://www.ncbi.nlm.nih.gov/protein/ACS92695.1	Alphapapillomavirus 9	Human papillomavirus 16	16	P.HT.K.L	6	13	PCHTTKLL	23	1	9	10000	0.0009999	0.00295618	0.000772128	0.0787122	>=	0.397878	0.690909	0.846154	0.551724	0.751326	0.00238463	0.0707031	>=	0.392573	0.709091	0.461538	0.931034	0.721485	-10.1365	-23.2486	1
https://www.iedb.org/epitope/911815	Linear peptide	NPCHTTKLL	E2	http://www.ncbi.nlm.nih.gov/protein/AAD33255.1	Alphapapillomavirus 9	Human papillomavirus 16	9	P.HT.K.L	2	9	PCHTTKLL	12	1	6	10000	0.00069993	0.00272558	0.000772128	0.0787122	>=	0.397878	0.690909	0.846154	0.551724	0.751326	0.00238463	0.0707031	>=	0.392573	0.709091	0.461538	0.931034	0.721485	-10.1365	-23.2486	1
https://www.iedb.org/epitope/566377	Linear peptide	QASGPVHTTKPQALG	polyprotein	http://www.ncbi.nlm.nih.gov/protein/ABO76708.1	Rhinovirus C	rhinovirus C3	15	P.HT.K.Q	5	12	PVHTTKPQ	34	1	9	10000	0.0009999	0.00295618	0.000965021	0.0864842	>=	0.440318	0.709091	0.923077	0.517241	0.749337	0.00621891	0.0769504	>=	0.366048	0.690909	0.538462	0.827586	0.696286	-10.4443	-21.1348	1
https://www.iedb.org/epitope/112818	Linear peptide	PRSEPDTGNPCHTTKLLHRDSVDSAPILTAFNSSHKGRINCNSNT	Regulatory protein E2	http://www.ncbi.nlm.nih.gov/protein/P03120.1	Alphapapillomavirus 9	Human papillomavirus 16	45	P.HT.KL	10	16	PCHTTKL	23	1	11	10000	0.00119988	0.00310143	0.00545039	0.119753	>=	0.331565	0.672727	0.538462	0.793103	0.699602	0.0180695	0.100404	>=	0.35809	0.690909	0.461538	0.896552	0.633952	-9.99911	-23.5094	1
https://www.iedb.org/epitope/113711	Linear peptide	PRSEPDTGNPCHTTKLLHRDSVDSAPILTA	Regulatory protein E2	http://www.ncbi.nlm.nih.gov/protein/P03120.1	Alphapapillomavirus 9	Human papillomavirus 16	30	P.HT.KL	10	16	PCHTTKL	23	1	4	10000	0.00049995	0.0025931	0.00545039	0.119753	>=	0.331565	0.672727	0.538462	0.793103	0.699602	0.0180695	0.100404	>=	0.35809	0.690909	0.461538	0.896552	0.633952	-9.99911	-23.5094	1
https://www.iedb.org/epitope/174219	Linear peptide	PDTGNPCHTTKLLHRD	E2 protein	http://www.ncbi.nlm.nih.gov/protein/ACS92695.1	Alphapapillomavirus 9	Human papillomavirus 16	16	P.HT.KL	6	12	PCHTTKL	23	1	5	10000	0.00059994	0.00267067	0.00545039	0.119753	>=	0.331565	0.672727	0.538462	0.793103	0.699602	0.0180695	0.100404	>=	0.35809	0.690909	0.461538	0.896552	0.633952	-9.99911	-23.5094	1
https://www.iedb.org/epitope/911815	Linear peptide	NPCHTTKLL	E2	http://www.ncbi.nlm.nih.gov/protein/AAD33255.1	Alphapapillomavirus 9	Human papillomavirus 16	9	P.HT.KL	2	8	PCHTTKL	12	1	3	10000	0.00039996	0.00257176	0.00545039	0.119753	>=	0.331565	0.672727	0.538462	0.793103	0.699602	0.0180695	0.100404	>=	0.35809	0.690909	0.461538	0.896552	0.633952	-9.99911	-23.5094	1
https://www.iedb.org/epitope/566377	Linear peptide	QASGPVHTTKPQALG	polyprotein	http://www.ncbi.nlm.nih.gov/protein/ABO76708.1	Rhinovirus C	rhinovirus C3	15	P.HT.KP	5	11	PVHTTKP	34	1	10	10000	0.00109989	0.00305797	0.00244437	0.11438	>=	0.343501	0.672727	0.653846	0.689655	0.708223	0.00061538	0.0508002	>=	0.435013	0.727273	0.538462	0.896552	0.72679	-9.24092	-23.9171	1
https://www.iedb.org/epitope/112795	Linear peptide	IRQHLANHPAATHTKAVALGTEETQTTIQRPRSEPDTGNPCHTTK	Regulatory protein E2	http://www.ncbi.nlm.nih.gov/protein/P03120.1	Alphapapillomavirus 9	Human papillomavirus 16	45	P.HTTK	40	45	PCHTTK	10	1	23	10000	0.00239976	0.00429387	0.00639095	0.120278	>=	0.311671	0.672727	0.346154	0.965517	0.704244	0.00798523	0.0824124	>=	0.319629	0.672727	0.423077	0.896552	0.644562	-9.20102	-23.8314	1
https://www.iedb.org/epitope/112818	Linear peptide	PRSEPDTGNPCHTTKLLHRDSVDSAPILTAFNSSHKGRINCNSNT	Regulatory protein E2	http://www.ncbi.nlm.nih.gov/protein/P03120.1	Alphapapillomavirus 9	Human papillomavirus 16	45	P.HTTK	10	15	PCHTTK	23	1	22	10000	0.00229977	0.00421389	0.00639095	0.120278	>=	0.311671	0.672727	0.346154	0.965517	0.704244	0.00798523	0.0824124	>=	0.319629	0.672727	0.423077	0.896552	0.644562	-9.20102	-23.8314	1
https://www.iedb.org/epitope/113297	Linear peptide	AVALGTEETQTTIQRPRSEPDTGNPCHTTK	Regulatory protein E2	http://www.ncbi.nlm.nih.gov/protein/P03120.1	Alphapapillomavirus 9	Human papillomavirus 16	30	P.HTTK	25	30	PCHTTK	10	1	26	10000	0.00269973	0.00459013	0.00639095	0.120278	>=	0.311671	0.672727	0.346154	0.965517	0.704244	0.00798523	0.0824124	>=	0.319629	0.672727	0.423077	0.896552	0.644562	-9.20102	-23.8314	1
https://www.iedb.org/epitope/113711	Linear peptide	PRSEPDTGNPCHTTKLLHRDSVDSAPILTA	Regulatory protein E2	http://www.ncbi.nlm.nih.gov/protein/P03120.1	Alphapapillomavirus 9	Human papillomavirus 16	30	P.HTTK	10	15	PCHTTK	23	1	28	10000	0.00289971	0.004753	0.00639095	0.120278	>=	0.311671	0.672727	0.346154	0.965517	0.704244	0.00798523	0.0824124	>=	0.319629	0.672727	0.423077	0.896552	0.644562	-9.20102	-23.8314	1
https://www.iedb.org/epitope/174219	Linear peptide	PDTGNPCHTTKLLHRD	E2 protein	http://www.ncbi.nlm.nih.gov/protein/ACS92695.1	Alphapapillomavirus 9	Human papillomavirus 16	16	P.HTTK	6	11	PCHTTK	23	1	29	10000	0.0029997	0.00485577	0.00639095	0.120278	>=	0.311671	0.672727	0.346154	0.965517	0.704244	0.00798523	0.0824124	>=	0.319629	0.672727	0.423077	0.896552	0.644562	-9.20102	-23.8314	1
https://www.iedb.org/epitope/566377	Linear peptide	QASGPVHTTKPQALG	polyprotein	http://www.ncbi.nlm.nih.gov/protein/ABO76708.1	Rhinovirus C	rhinovirus C3	15	P.HTTK	5	10	PVHTTK	34	1	82	10000	0.00829917	0.0103203	0.00639095	0.120278	>=	0.311671	0.672727	0.346154	0.965517	0.704244	0.00798523	0.0824124	>=	0.319629	0.672727	0.423077	0.896552	0.644562	-9.20102	-23.8314	1
https://www.iedb.org/epitope/566481	Linear peptide	VVPDTQASGPVHTTK	polyprotein	http://www.ncbi.nlm.nih.gov/protein/ABO76708.1	Rhinovirus C	rhinovirus C3	15	P.HTTK	10	15	PVHTTK	22	1	29	10000	0.0029997	0.00485577	0.00639095	0.120278	>=	0.311671	0.672727	0.346154	0.965517	0.704244	0.00798523	0.0824124	>=	0.319629	0.672727	0.423077	0.896552	0.644562	-9.20102	-23.8314	1
https://www.iedb.org/epitope/911815	Linear peptide	NPCHTTKLL	E2	http://www.ncbi.nlm.nih.gov/protein/AAD33255.1	Alphapapillomavirus 9	Human papillomavirus 16	9	P.HTTK	2	7	PCHTTK	12	1	34	10000	0.00349965	0.00536361	0.00639095	0.120278	>=	0.311671	0.672727	0.346154	0.965517	0.704244	0.00798523	0.0824124	>=	0.319629	0.672727	0.423077	0.896552	0.644562	-9.20102	-23.8314	1
https://www.iedb.org/epitope/2153128	Linear peptide	GPMHNSKGDLCGYRR	Genome polyprotein	https://www.uniprot.org/uniprot/O39929.3	Hepacivirus hominis	Hepacivirus hominis	15	PMH.SK	2	7	PMHNSK	3	1	14	10000	0.00149985	0.00338414	0.0202375	0.130642	>=	0.350133	0.690909	0.384615	0.965517	0.655836	0.0151509	0.094971	>=	0.332891	0.654545	0.884615	0.448276	0.679045	-8.04881	-16.3671	6
https://www.iedb.org/epitope/2154272	Linear peptide	LTERLYVGGPMHNSK	RNA-directed RNA polymerase	https://www.uniprot.org/uniprot/A0A410HUV7.1	Hepacivirus hominis	Hepacivirus hominis	15	PMH.SK	10	15	PMHNSK	3	1	14	10000	0.00149985	0.00338414	0.0202375	0.130642	>=	0.350133	0.690909	0.384615	0.965517	0.655836	0.0151509	0.094971	>=	0.332891	0.654545	0.884615	0.448276	0.679045	-8.04881	-16.3671	6
https://www.iedb.org/epitope/2154390	Linear peptide	LYVGGPMHNSKGDLC	Genome polyprotein	https://www.uniprot.org/uniprot/O39929.3	Hepacivirus hominis	Hepacivirus hominis	15	PMH.SK	6	11	PMHNSK	3	1	17	10000	0.00179982	0.00371495	0.0202375	0.130642	>=	0.350133	0.690909	0.384615	0.965517	0.655836	0.0151509	0.094971	>=	0.332891	0.654545	0.884615	0.448276	0.679045	-8.04881	-16.3671	6
https://www.iedb.org/epitope/566377	Linear peptide	QASGPVHTTKPQALG	polyprotein	http://www.ncbi.nlm.nih.gov/protein/ABO76708.1	Rhinovirus C	rhinovirus C3	15	PVHT.K	5	10	PVHTTK	34	1	61	10000	0.00619938	0.00820719	0.0195581	0.130642	>=	0.316976	0.654545	0.730769	0.586207	0.675066	0.00235151	0.0707031	>=	0.35809	0.690909	0.461538	0.896552	0.704244	-10.1351	-23.4634	1
https://www.iedb.org/epitope/566481	Linear peptide	VVPDTQASGPVHTTK	polyprotein	http://www.ncbi.nlm.nih.gov/protein/ABO76708.1	Rhinovirus C	rhinovirus C3	15	PVHT.K	10	15	PVHTTK	22	1	25	10000	0.00259974	0.00449595	0.0195581	0.130642	>=	0.316976	0.654545	0.730769	0.586207	0.675066	0.00235151	0.0707031	>=	0.35809	0.690909	0.461538	0.896552	0.704244	-10.1351	-23.4634	1
https://www.iedb.org/epitope/566377	Linear peptide	QASGPVHTTKPQALG	polyprotein	http://www.ncbi.nlm.nih.gov/protein/ABO76708.1	Rhinovirus C	rhinovirus C3	15	PVHTT	5	9	PVHTT	34	1	164	10000	0.0164984	0.0183805	0.00348417	0.119753	>=	0.324934	0.654545	0.807692	0.517241	0.708223	0.00392636	0.0717418	>=	0.340849	0.654545	0.961538	0.37931	0.709549	-6.79154	-16.9474	6
https://www.iedb.org/epitope/566481	Linear peptide	VVPDTQASGPVHTTK	polyprotein	http://www.ncbi.nlm.nih.gov/protein/ABO76708.1	Rhinovirus C	rhinovirus C3	15	PVHTT	10	14	PVHTT	22	1	169	10000	0.0169983	0.0187305	0.00348417	0.119753	>=	0.324934	0.654545	0.807692	0.517241	0.708223	0.00392636	0.0717418	>=	0.340849	0.654545	0.961538	0.37931	0.709549	-6.79154	-16.9474	6
https://www.iedb.org/epitope/566377	Linear peptide	QASGPVHTTKPQALG	polyprotein	http://www.ncbi.nlm.nih.gov/protein/ABO76708.1	Rhinovirus C	rhinovirus C3	15	Q...P.HT.K	1	10	QASGPVHTTK	34	1	7	10000	0.00079992	0.0027899	0.00165342	0.0995779	>=	0.43634	0.709091	0.884615	0.551724	0.736074	0.000350829	0.0437253	>=	0.466844	0.727273	0.846154	0.62069	0.751326	-11.8997	-14.2838	6
https://www.iedb.org/epitope/566481	Linear peptide	VVPDTQASGPVHTTK	polyprotein	http://www.ncbi.nlm.nih.gov/protein/ABO76708.1	Rhinovirus C	rhinovirus C3	15	Q...P.HT.K	6	15	QASGPVHTTK	22	1	0	10000	9.999e-05	0.00255077	0.00165342	0.0995779	>=	0.43634	0.709091	0.884615	0.551724	0.736074	0.000350829	0.0437253	>=	0.466844	0.727273	0.846154	0.62069	0.751326	-11.8997	-14.2838	6
https://www.iedb.org/epitope/2203830	Linear peptide	LAAVAAVALLRLPHL	membrane protein [Bordetella pertussis Tohama I]	http://www.ncbi.nlm.nih.gov/protein/NP_881152.1	Bordetella pertussis	Bordetella pertussis Tohama I	15	RLPHL	11	15	RLPHL	5	1	285	10000	0.0285971	0.0303296	0.000487143	0.0787122	>=	0.423077	0.727273	0.423077	1	0.734748	0.00125439	0.0627452	>=	0.465517	0.745455	0.5	0.965517	0.710875	8.02948	-13.6294	4
https://www.iedb.org/epitope/2205335	Linear peptide	LLRLPHLLLGAARRR	membrane protein [Bordetella pertussis Tohama I]	http://www.ncbi.nlm.nih.gov/protein/NP_881152.1	Bordetella pertussis	Bordetella pertussis Tohama I	15	RLPHL	3	7	RLPHL	8	1	315	10000	0.0315968	0.0333356	0.000487143	0.0787122	>=	0.423077	0.727273	0.423077	1	0.734748	0.00125439	0.0627452	>=	0.465517	0.745455	0.5	0.965517	0.710875	8.02948	-13.6294	4
https://www.iedb.org/epitope/2210049	Linear peptide	QIRLPHLRDIGALLT	serum resistance protein [Bordetella pertussis Tohama I]	http://www.ncbi.nlm.nih.gov/protein/NP_882012.1	Bordetella pertussis	Bordetella pertussis Tohama I	15	RLPHL	3	7	RLPHL	4	1	350	10000	0.0350965	0.0364798	0.000487143	0.0787122	>=	0.423077	0.727273	0.423077	1	0.734748	0.00125439	0.0627452	>=	0.465517	0.745455	0.5	0.965517	0.710875	8.02948	-13.6294	4
https://www.iedb.org/epitope/85786	Linear peptide	LRRGLSQFTHTVKTD	nucleocapsid protein	http://www.ncbi.nlm.nih.gov/protein/AAT40456.1	Mammarenavirus machupoense	Mammarenavirus machupoense	15	S...HTVK	6	13	SQFTHTVK	4	1	4	10000	0.00049995	0.0025931	0.0293382	0.13744	>=	0.392573	0.709091	0.461538	0.931034	0.653846	0.0111542	0.0888997	>=	0.354111	0.690909	0.423077	0.931034	0.65252	-9.71534	-16.1683	6
https://www.iedb.org/epitope/88992	Linear peptide	SQFTHTVKTDVLKDA	nucleocapsid protein	http://www.ncbi.nlm.nih.gov/protein/AAT40456.1	Mammarenavirus machupoense	Mammarenavirus machupoense	15	S...HTVK	1	8	SQFTHTVK	4	1	1	10000	0.00019998	0.00255077	0.0293382	0.13744	>=	0.392573	0.709091	0.461538	0.931034	0.653846	0.0111542	0.0888997	>=	0.354111	0.690909	0.423077	0.931034	0.65252	-9.71534	-16.1683	6
https://www.iedb.org/epitope/738544	Linear peptide	ATAVSVSLHTVKGQWVPR	Protein B8	http://www.ncbi.nlm.nih.gov/protein/Q9QJ13.1	Human betaherpesvirus 6B	Human betaherpesvirus 6B	18	S...HTVK	5	12	SVSLHTVK	4	1	14	10000	0.00149985	0.00338414	0.0293382	0.13744	>=	0.392573	0.709091	0.461538	0.931034	0.653846	0.0111542	0.0888997	>=	0.354111	0.690909	0.423077	0.931034	0.65252	-9.71534	-16.1683	6
https://www.iedb.org/epitope/20705	Linear peptide	GKTTQCMNIMESIPANTIKYL	thymidylate kinase	http://www.ncbi.nlm.nih.gov/protein/AAB96539.1	Vaccinia virus	Vaccinia virus	21	S.P..T.K.L	12	21	SIPANTIKYL	2	1	0	10000	9.999e-05	0.00255077	0.00514511	0.119753	>=	0.408488	0.709091	0.615385	0.793103	0.725464	0.00218171	0.0707031	>=	0.370027	0.690909	0.576923	0.793103	0.713528	-1.66385	-16.7345	6
https://www.iedb.org/epitope/86429	Linear peptide	MNIMESIPANTIKYL	Thymidylate kinase	http://www.ncbi.nlm.nih.gov/protein/Q80HT9.2	Vaccinia virus	Vaccinia virus WR	15	S.P..T.K.L	6	15	SIPANTIKYL	2	1	0	10000	9.999e-05	0.00255077	0.00514511	0.119753	>=	0.408488	0.709091	0.615385	0.793103	0.725464	0.00218171	0.0707031	>=	0.370027	0.690909	0.576923	0.793103	0.713528	-1.66385	-16.7345	6
https://www.iedb.org/epitope/566377	Linear peptide	QASGPVHTTKPQALG	polyprotein	http://www.ncbi.nlm.nih.gov/protein/ABO76708.1	Rhinovirus C	rhinovirus C3	15	S.P.HT.K	3	10	SGPVHTTK	34	1	5	10000	0.00059994	0.00267067	0.0145315	0.126953	>=	0.327586	0.672727	0.5	0.827586	0.661804	0.0142201	0.0928062	>=	0.396552	0.709091	0.5	0.896552	0.61008	-9.14133	-23.6955	1
https://www.iedb.org/epitope/566481	Linear peptide	VVPDTQASGPVHTTK	polyprotein	http://www.ncbi.nlm.nih.gov/protein/ABO76708.1	Rhinovirus C	rhinovirus C3	15	S.P.HT.K	8	15	SGPVHTTK	22	1	2	10000	0.00029997	0.00255077	0.0145315	0.126953	>=	0.327586	0.672727	0.5	0.827586	0.661804	0.0142201	0.0928062	>=	0.396552	0.709091	0.5	0.896552	0.61008	-9.14133	-23.6955	1
https://www.iedb.org/epitope/53326	Linear peptide	RDALPNTEASGPTHSKE	coat protein VP1	http://www.ncbi.nlm.nih.gov/protein/NP_740471.1	Enterovirus C	Human poliovirus 1 Mahoney	17	SGP.H.K	10	16	SGPTHSK	2	1	13	10000	0.00139986	0.00328297	0.0126431	0.126565	>=	0.319629	0.672727	0.423077	0.896552	0.689655	0.0053506	0.0762915	>=	0.285146	0.654545	0.423077	0.862069	0.659151	-6.73487	-13.5301	6
https://www.iedb.org/epitope/81394	Linear peptide	EASGPTHSKEIPALT	coat protein VP1	http://www.ncbi.nlm.nih.gov/protein/NP_740471.1	Enterovirus C	Human poliovirus 1 Mahoney	15	SGP.H.K	3	9	SGPTHSK	2	1	12	10000	0.00129987	0.00319598	0.0126431	0.126565	>=	0.319629	0.672727	0.423077	0.896552	0.689655	0.0053506	0.0762915	>=	0.285146	0.654545	0.423077	0.862069	0.659151	-6.73487	-13.5301	6
https://www.iedb.org/epitope/100281	Linear peptide	LPDTKASGPAHSKE	Genome polyprotein	http://www.ncbi.nlm.nih.gov/protein/P03302.3	Enterovirus C	Human poliovirus 3 strain Sabin	14	SGP.H.K	7	13	SGPAHSK	2	1	17	10000	0.00179982	0.00371495	0.0126431	0.126565	>=	0.319629	0.672727	0.423077	0.896552	0.689655	0.0053506	0.0762915	>=	0.285146	0.654545	0.423077	0.862069	0.659151	-6.73487	-13.5301	6
https://www.iedb.org/epitope/100506	Linear peptide	SGPAHSKEVPALTA	Genome polyprotein	http://www.ncbi.nlm.nih.gov/protein/P03302.3	Enterovirus C	Human poliovirus 3 strain Sabin	14	SGP.H.K	1	7	SGPAHSK	1	1	7	10000	0.00079992	0.0027899	0.0126431	0.126565	>=	0.319629	0.672727	0.423077	0.896552	0.689655	0.0053506	0.0762915	>=	0.285146	0.654545	0.423077	0.862069	0.659151	-6.73487	-13.5301	6
https://www.iedb.org/epitope/100557	Linear peptide	TKASGPAHSKEVPA	Genome polyprotein	http://www.ncbi.nlm.nih.gov/protein/P03302.3	Enterovirus C	Human poliovirus 3 strain Sabin	14	SGP.H.K	4	10	SGPAHSK	1	1	20	10000	0.00209979	0.0040232	0.0126431	0.126565	>=	0.319629	0.672727	0.423077	0.896552	0.689655	0.0053506	0.0762915	>=	0.285146	0.654545	0.423077	0.862069	0.659151	-6.73487	-13.5301	6
https://www.iedb.org/epitope/188409	Linear peptide	PSGPNHTKVVQLPKISKNALKANG	fim2 pilic subunit	http://www.ncbi.nlm.nih.gov/protein/CAD12823.1	Bordetella pertussis	Bordetella pertussis	24	SGP.H.K	2	8	SGPNHTK	3	1	8	10000	0.00089991	0.0028435	0.0126431	0.126565	>=	0.319629	0.672727	0.423077	0.896552	0.689655	0.0053506	0.0762915	>=	0.285146	0.654545	0.423077	0.862069	0.659151	-6.73487	-13.5301	6
https://www.iedb.org/epitope/188409	Linear peptide	PSGPNHTKVVQLPKISKNALKANG	fim2 pilic subunit	http://www.ncbi.nlm.nih.gov/protein/CAD12823.1	Bordetella pertussis	Bordetella pertussis	24	SGP.HT	2	7	SGPNHT	3	1	7	10000	0.00079992	0.0027899	0.0224011	0.135737	>=	0.327586	0.672727	0.5	0.827586	0.648541	0.0318522	0.120615	>=	0.435013	0.727273	0.538462	0.896552	0.659814	-5.46892	-22.0449	1
https://www.iedb.org/epitope/566377	Linear peptide	QASGPVHTTKPQALG	polyprotein	http://www.ncbi.nlm.nih.gov/protein/ABO76708.1	Rhinovirus C	rhinovirus C3	15	SGP.HT	3	8	SGPVHT	34	1	13	10000	0.00139986	0.00328297	0.0224011	0.135737	>=	0.327586	0.672727	0.5	0.827586	0.648541	0.0318522	0.120615	>=	0.435013	0.727273	0.538462	0.896552	0.659814	-5.46892	-22.0449	1
https://www.iedb.org/epitope/566481	Linear peptide	VVPDTQASGPVHTTK	polyprotein	http://www.ncbi.nlm.nih.gov/protein/ABO76708.1	Rhinovirus C	rhinovirus C3	15	SGP.HT	8	13	SGPVHT	22	1	13	10000	0.00139986	0.00328297	0.0224011	0.135737	>=	0.327586	0.672727	0.5	0.827586	0.648541	0.0318522	0.120615	>=	0.435013	0.727273	0.538462	0.896552	0.659814	-5.46892	-22.0449	1
https://www.iedb.org/epitope/239720	Linear peptide	GKIGGLIGANVSIGHTLK	unnamed protein product	http://www.ncbi.nlm.nih.gov/protein/CAA25801.1	Staphylococcus aureus	Staphylococcus aureus	18	SI.HT.K	12	18	SIGHTLK	1	1	2	10000	0.00029997	0.00255077	0.0455799	0.145517	>=	0.209549	0.6	0.692308	0.517241	0.6313	0.00519995	0.0762915	>=	0.381963	0.690909	0.692308	0.689655	0.706897	-11.609	-8.77009	0
https://www.iedb.org/epitope/1397255	Linear peptide	ANVSIGHTLKYVQPDFKT	alpha-hemolysin [Staphylococcus aureus subsp. aureus TCH60]	http://www.ncbi.nlm.nih.gov/protein/ADQ77533.1	Staphylococcus aureus	Staphylococcus aureus	18	SI.HT.K	4	10	SIGHTLK	1	1	5	10000	0.00059994	0.00267067	0.0455799	0.145517	>=	0.209549	0.6	0.692308	0.517241	0.6313	0.00519995	0.0762915	>=	0.381963	0.690909	0.692308	0.689655	0.706897	-11.609	-8.77009	0
https://www.iedb.org/epitope/89152	Linear peptide	STAVAQSATPSVSSSISSLRAATSGATAAA	Capsid protein VP26	http://www.ncbi.nlm.nih.gov/protein/P14348.1	human gammaherpesvirus 4	Human herpesvirus 4 strain B95-8	30	SL.AAT	18	23	SLRAAT	19	1	58	10000	0.00589941	0.00789705	0.0317651	0.13744	>=	0.33687	0.654545	0.923077	0.413793	0.677719	0.0109763	0.0888997	>=	0.412467	0.709091	0.653846	0.758621	0.680371	18.9501	-15.245	12
https://www.iedb.org/epitope/696404	Linear peptide	SISSLRAATSGATAA	capsid protein VP26 [Human gammaherpesvirus 4]	http://www.ncbi.nlm.nih.gov/protein/ANI26184.1	human gammaherpesvirus 4	human gammaherpesvirus 4	15	SL.AAT	4	9	SLRAAT	17	1	60	10000	0.00609939	0.00810572	0.0317651	0.13744	>=	0.33687	0.654545	0.923077	0.413793	0.677719	0.0109763	0.0888997	>=	0.412467	0.709091	0.653846	0.758621	0.680371	18.9501	-15.245	12
https://www.iedb.org/epitope/696544	Linear peptide	SVSSSISSLRAATSG	capsid protein VP26 [Human gammaherpesvirus 4]	http://www.ncbi.nlm.nih.gov/protein/ANI26184.1	human gammaherpesvirus 4	human gammaherpesvirus 4	15	SL.AAT	8	13	SLRAAT	19	1	51	10000	0.00519948	0.00722471	0.0317651	0.13744	>=	0.33687	0.654545	0.923077	0.413793	0.677719	0.0109763	0.0888997	>=	0.412467	0.709091	0.653846	0.758621	0.680371	18.9501	-15.245	12
https://www.iedb.org/epitope/858869	Linear peptide	ESLLAATAKIEILSLAAD	Inner tegument protein	http://www.ncbi.nlm.nih.gov/protein/Q9QJ38.1	Human betaherpesvirus 6B	Human betaherpesvirus 6B	18	SL.AAT	2	7	SLLAAT	1	1	65	10000	0.00659934	0.00865056	0.0317651	0.13744	>=	0.33687	0.654545	0.923077	0.413793	0.677719	0.0109763	0.0888997	>=	0.412467	0.709091	0.653846	0.758621	0.680371	18.9501	-15.245	12
https://www.iedb.org/epitope/859138	Linear peptide	LKNSTSPESLLAATAKIE	Inner tegument protein	http://www.ncbi.nlm.nih.gov/protein/Q9QJ38.1	Human betaherpesvirus 6B	Human betaherpesvirus 6B	18	SL.AAT	9	14	SLLAAT	3	1	60	10000	0.00609939	0.00810572	0.0317651	0.13744	>=	0.33687	0.654545	0.923077	0.413793	0.677719	0.0109763	0.0888997	>=	0.412467	0.709091	0.653846	0.758621	0.680371	18.9501	-15.245	12
https://www.iedb.org/epitope/2195515	Linear peptide	AVMCFSLTAATAWLG	membrane protein [Bordetella pertussis Tohama I]	http://www.ncbi.nlm.nih.gov/protein/NP_880003.1	Bordetella pertussis	Bordetella pertussis Tohama I	15	SL.AAT	6	11	SLTAAT	1	1	78	10000	0.00789921	0.00994763	0.0317651	0.13744	>=	0.33687	0.654545	0.923077	0.413793	0.677719	0.0109763	0.0888997	>=	0.412467	0.709091	0.653846	0.758621	0.680371	18.9501	-15.245	12
https://www.iedb.org/epitope/2206747	Linear peptide	LYQVSLIAATAIIVL	branched-chain amino acid ABC transporter permease [Bordetella pertussis]	http://www.ncbi.nlm.nih.gov/protein/CRI70002.1	Bordetella pertussis	Bordetella pertussis	15	SL.AAT	5	10	SLIAAT	1	1	37	10000	0.00379962	0.00570308	0.0317651	0.13744	>=	0.33687	0.654545	0.923077	0.413793	0.677719	0.0109763	0.0888997	>=	0.412467	0.709091	0.653846	0.758621	0.680371	18.9501	-15.245	12
https://www.iedb.org/epitope/89152	Linear peptide	STAVAQSATPSVSSSISSLRAATSGATAAA	Capsid protein VP26	http://www.ncbi.nlm.nih.gov/protein/P14348.1	human gammaherpesvirus 4	Human herpesvirus 4 strain B95-8	30	SLRAA	18	22	SLRAA	19	1	180	10000	0.0180982	0.019648	0.0285261	0.13744	>=	0.450928	0.727273	0.692308	0.758621	0.721485	0.0087797	0.0824124	>=	0.420424	0.709091	0.730769	0.689655	0.708223	34.704	-3.26537	9
https://www.iedb.org/epitope/696404	Linear peptide	SISSLRAATSGATAA	capsid protein VP26 [Human gammaherpesvirus 4]	http://www.ncbi.nlm.nih.gov/protein/ANI26184.1	human gammaherpesvirus 4	human gammaherpesvirus 4	15	SLRAA	4	8	SLRAA	17	1	180	10000	0.0180982	0.019648	0.0285261	0.13744	>=	0.450928	0.727273	0.692308	0.758621	0.721485	0.0087797	0.0824124	>=	0.420424	0.709091	0.730769	0.689655	0.708223	34.704	-3.26537	9
https://www.iedb.org/epitope/696544	Linear peptide	SVSSSISSLRAATSG	capsid protein VP26 [Human gammaherpesvirus 4]	http://www.ncbi.nlm.nih.gov/protein/ANI26184.1	human gammaherpesvirus 4	human gammaherpesvirus 4	15	SLRAA	8	12	SLRAA	19	1	146	10000	0.0146985	0.0168623	0.0285261	0.13744	>=	0.450928	0.727273	0.692308	0.758621	0.721485	0.0087797	0.0824124	>=	0.420424	0.709091	0.730769	0.689655	0.708223	34.704	-3.26537	9
https://www.iedb.org/epitope/2196798	Linear peptide	DRRVRPLSLRAAIAW	hypothetical protein BP2012 [Bordetella pertussis Tohama I]	http://www.ncbi.nlm.nih.gov/protein/NP_880682.1	Bordetella pertussis	Bordetella pertussis Tohama I	15	SLRAA	8	12	SLRAA	1	1	184	10000	0.0184982	0.0200023	0.0285261	0.13744	>=	0.450928	0.727273	0.692308	0.758621	0.721485	0.0087797	0.0824124	>=	0.420424	0.709091	0.730769	0.689655	0.708223	34.704	-3.26537	9
https://www.iedb.org/epitope/2206084	Linear peptide	LRRRLTSLRAAAVGN	membrane transport protein [Bordetella pertussis Tohama I]	http://www.ncbi.nlm.nih.gov/protein/NP_881443.1	Bordetella pertussis	Bordetella pertussis Tohama I	15	SLRAA	7	11	SLRAA	6	1	182	10000	0.0182982	0.0198101	0.0285261	0.13744	>=	0.450928	0.727273	0.692308	0.758621	0.721485	0.0087797	0.0824124	>=	0.420424	0.709091	0.730769	0.689655	0.708223	34.704	-3.26537	9
https://www.iedb.org/epitope/2209852	Linear peptide	QDVRGVTQASLRAAI	ABC transporter ATP-binding protein [Bordetella pertussis Tohama I]	http://www.ncbi.nlm.nih.gov/protein/NP_879705.1	Bordetella pertussis	Bordetella pertussis Tohama I	15	SLRAA	10	14	SLRAA	1	1	335	10000	0.0335966	0.0351724	0.0285261	0.13744	>=	0.450928	0.727273	0.692308	0.758621	0.721485	0.0087797	0.0824124	>=	0.420424	0.709091	0.730769	0.689655	0.708223	34.704	-3.26537	9
https://www.iedb.org/epitope/2210776	Linear peptide	RASLRAALADLAANR	oligopeptide transport integral membrane protein [Bordetella pertussis Tohama I]	http://www.ncbi.nlm.nih.gov/protein/NP_880659.1	Bordetella pertussis	Bordetella pertussis Tohama I	15	SLRAA	3	7	SLRAA	1	1	363	10000	0.0363964	0.0377493	0.0285261	0.13744	>=	0.450928	0.727273	0.692308	0.758621	0.721485	0.0087797	0.0824124	>=	0.420424	0.709091	0.730769	0.689655	0.708223	34.704	-3.26537	9
https://www.iedb.org/epitope/2214822	Linear peptide	TYKIAVFVDSLRAAS	chromate reductase [Bordetella pertussis Tohama I]	http://www.ncbi.nlm.nih.gov/protein/NP_880298.1	Bordetella pertussis	Bordetella pertussis Tohama I	15	SLRAA	10	14	SLRAA	3	1	316	10000	0.0316968	0.0334355	0.0285261	0.13744	>=	0.450928	0.727273	0.692308	0.758621	0.721485	0.0087797	0.0824124	>=	0.420424	0.709091	0.730769	0.689655	0.708223	34.704	-3.26537	9
https://www.iedb.org/epitope/2205076	Linear peptide	LLAASRQSLDPAWRL	cytosol aminopeptidase [Bordetella pertussis Tohama I]	http://www.ncbi.nlm.nih.gov/protein/NP_881050.1	Bordetella pertussis	Bordetella pertussis Tohama I	15	SR.SL..A	5	12	SRQSLDPA	1	1	40	10000	0.00409959	0.00604731	0.038841	0.141305	>=	0.262599	0.636364	0.538462	0.724138	0.65252	0.0172003	0.0983365	>=	0.397878	0.690909	0.846154	0.551724	0.688329	32.6723	0.184478	9
https://www.iedb.org/epitope/547119	Linear peptide	YLYETPLETRVHTVKDVK	ribosomal protein RPS19	http://www.ncbi.nlm.nih.gov/protein/EPR61910.1	Toxoplasma gondii	Toxoplasma gondii GT1	18	T..HTVK	9	15	TRVHTVK	2	1	18	10000	0.00189981	0.00380571	0.0419145	0.142455	>=	0.21618	0.618182	0.423077	0.793103	0.622016	0.00826393	0.0824124	>=	0.298408	0.636364	0.884615	0.413793	0.675066	-8.41589	-15.2406	6
https://www.iedb.org/epitope/112795	Linear peptide	IRQHLANHPAATHTKAVALGTEETQTTIQRPRSEPDTGNPCHTTK	Regulatory protein E2	http://www.ncbi.nlm.nih.gov/protein/P03120.1	Alphapapillomavirus 9	Human papillomavirus 16	45	T..P.HT.K	37	45	TGNPCHTTK	10	1	18	10000	0.00189981	0.00380571	0.00510279	0.119753	>=	0.366048	0.690909	0.538462	0.827586	0.703581	0.000343745	0.0437253	>=	0.469496	0.745455	0.538462	0.931034	0.725464	-10.2343	-23.25	1
https://www.iedb.org/epitope/112818	Linear peptide	PRSEPDTGNPCHTTKLLHRDSVDSAPILTAFNSSHKGRINCNSNT	Regulatory protein E2	http://www.ncbi.nlm.nih.gov/protein/P03120.1	Alphapapillomavirus 9	Human papillomavirus 16	45	T..P.HT.K	7	15	TGNPCHTTK	23	1	7	10000	0.00079992	0.0027899	0.00510279	0.119753	>=	0.366048	0.690909	0.538462	0.827586	0.703581	0.000343745	0.0437253	>=	0.469496	0.745455	0.538462	0.931034	0.725464	-10.2343	-23.25	1
https://www.iedb.org/epitope/113297	Linear peptide	AVALGTEETQTTIQRPRSEPDTGNPCHTTK	Regulatory protein E2	http://www.ncbi.nlm.nih.gov/protein/P03120.1	Alphapapillomavirus 9	Human papillomavirus 16	30	T..P.HT.K	22	30	TGNPCHTTK	10	1	4	10000	0.00049995	0.0025931	0.00510279	0.119753	>=	0.366048	0.690909	0.538462	0.827586	0.703581	0.000343745	0.0437253	>=	0.469496	0.745455	0.538462	0.931034	0.725464	-10.2343	-23.25	1
https://www.iedb.org/epitope/113711	Linear peptide	PRSEPDTGNPCHTTKLLHRDSVDSAPILTA	Regulatory protein E2	http://www.ncbi.nlm.nih.gov/protein/P03120.1	Alphapapillomavirus 9	Human papillomavirus 16	30	T..P.HT.K	7	15	TGNPCHTTK	23	1	13	10000	0.00139986	0.00328297	0.00510279	0.119753	>=	0.366048	0.690909	0.538462	0.827586	0.703581	0.000343745	0.0437253	>=	0.469496	0.745455	0.538462	0.931034	0.725464	-10.2343	-23.25	1
https://www.iedb.org/epitope/174219	Linear peptide	PDTGNPCHTTKLLHRD	E2 protein	http://www.ncbi.nlm.nih.gov/protein/ACS92695.1	Alphapapillomavirus 9	Human papillomavirus 16	16	T..P.HT.K	3	11	TGNPCHTTK	23	1	4	10000	0.00049995	0.0025931	0.00510279	0.119753	>=	0.366048	0.690909	0.538462	0.827586	0.703581	0.000343745	0.0437253	>=	0.469496	0.745455	0.538462	0.931034	0.725464	-10.2343	-23.25	1
https://www.iedb.org/epitope/85786	Linear peptide	LRRGLSQFTHTVKTD	nucleocapsid protein	http://www.ncbi.nlm.nih.gov/protein/AAT40456.1	Mammarenavirus machupoense	Mammarenavirus machupoense	15	THTVK	9	13	THTVK	4	1	329	10000	0.0329967	0.0346139	0.00622605	0.120278	>=	0.362069	0.690909	0.5	0.862069	0.700928	0.00651296	0.0769504	>=	0.290451	0.636364	0.807692	0.482759	0.649204	-9.26659	-15.6929	6
https://www.iedb.org/epitope/88992	Linear peptide	SQFTHTVKTDVLKDA	nucleocapsid protein	http://www.ncbi.nlm.nih.gov/protein/AAT40456.1	Mammarenavirus machupoense	Mammarenavirus machupoense	15	THTVK	4	8	THTVK	4	1	335	10000	0.0335966	0.0351724	0.00622605	0.120278	>=	0.362069	0.690909	0.5	0.862069	0.700928	0.00651296	0.0769504	>=	0.290451	0.636364	0.807692	0.482759	0.649204	-9.26659	-15.6929	6
https://www.iedb.org/epitope/89447	Linear peptide	THTVKTDVL	nucleocapsid protein	http://www.ncbi.nlm.nih.gov/protein/AAN09943.1	Mammarenavirus machupoense	Mammarenavirus machupoense	9	THTVK	1	5	THTVK	1	1	342	10000	0.0342966	0.0357733	0.00622605	0.120278	>=	0.362069	0.690909	0.5	0.862069	0.700928	0.00651296	0.0769504	>=	0.290451	0.636364	0.807692	0.482759	0.649204	-9.26659	-15.6929	6
https://www.iedb.org/epitope/87731	Linear peptide	QTNTSSDMSNLFDWL	Protein A5	http://www.ncbi.nlm.nih.gov/protein/P29191.1	Vaccinia virus	Vaccinia virus WR	15	TNTS.....L	2	11	TNTSSDMSNL	2	1	4	10000	0.00049995	0.0025931	0.0371379	0.141305	>=	0.319629	0.672727	0.423077	0.896552	0.65252	0.00723992	0.080214	>=	0.397878	0.690909	0.846154	0.551724	0.692308	4.43048	-11.2137	4
https://www.iedb.org/epitope/16927	Linear peptide	FLTSGLAAA	Major capsid protein	http://www.ncbi.nlm.nih.gov/protein/P16729.1	Human betaherpesvirus 5	Human herpesvirus 5 strain AD169	9	TS.L.AA	3	9	TSGLAAA	2	1	44	10000	0.00449955	0.00650675	0.00726637	0.124688	>=	0.493369	0.745455	0.769231	0.724138	0.729443	0.00409229	0.0726575	>=	0.462865	0.727273	0.807692	0.655172	0.738727	18.0679	-14.7961	12
https://www.iedb.org/epitope/1612278	Linear peptide	LEWVYFLTSGLAAAA	Major capsid protein	http://www.ncbi.nlm.nih.gov/protein/P16729.1	Human betaherpesvirus 5	Human betaherpesvirus 5	15	TS.L.AA	8	14	TSGLAAA	2	1	40	10000	0.00409959	0.00604731	0.00726637	0.124688	>=	0.493369	0.745455	0.769231	0.724138	0.729443	0.00409229	0.0726575	>=	0.462865	0.727273	0.807692	0.655172	0.738727	18.0679	-14.7961	12
https://www.iedb.org/epitope/1616047	Linear peptide	QALILATSYLSAACL	ORFS371W.iORF1		Human betaherpesvirus 5	Human betaherpesvirus 5	15	TS.L.AA	7	13	TSYLSAA	1	1	48	10000	0.00489951	0.00690305	0.00726637	0.124688	>=	0.493369	0.745455	0.769231	0.724138	0.729443	0.00409229	0.0726575	>=	0.462865	0.727273	0.807692	0.655172	0.738727	18.0679	-14.7961	12
https://www.iedb.org/epitope/859174	Linear peptide	LSRCVLIMPSYSPAVFTG	Protein U26	http://www.ncbi.nlm.nih.gov/protein/Q9WT38.1	Human betaherpesvirus 6B	Human betaherpesvirus 6B	18	YSP..FT	11	17	YSPAVFT	3	1	2	10000	0.00029997	0.00255077	0.0492589	0.148705	>=	0.266578	0.636364	0.576923	0.689655	0.625995	0.0207218	0.103171	>=	0.275862	0.618182	1	0.275862	0.628647	-4.11639	-0.486623	4
https://www.iedb.org/epitope/859207	Linear peptide	MPSYSPAVFTGMMVSLFF	Protein U26	http://www.ncbi.nlm.nih.gov/protein/Q9WT38.1	Human betaherpesvirus 6B	Human betaherpesvirus 6B	18	YSP..FT	4	10	YSPAVFT	3	1	7	10000	0.00079992	0.0027899	0.0492589	0.148705	>=	0.266578	0.636364	0.576923	0.689655	0.625995	0.0207218	0.103171	>=	0.275862	0.618182	1	0.275862	0.628647	-4.11639	-0.486623	4
https://www.iedb.org/epitope/229041	Linear peptide	AEQPQPAPAPQPEKP	PspC	http://www.ncbi.nlm.nih.gov/protein/ABN80329.1	Streptococcus pneumoniae	Streptococcus pneumoniae	15	APQP.K	9	14	APQPEK	4	1	21	10000	0.00219978	0.004125	0.0318287	0.13744	>=	0.250663	0.636364	0.423077	0.827586	0.633952	0.0341693	0.123982	>=	0.37931	0.672727	1	0.37931	0.648541	23.8671	-6.52153	0
https://www.iedb.org/epitope/229078	Linear peptide	APQPEKPTEEPENPA	PspC	http://www.ncbi.nlm.nih.gov/protein/ABN80329.1	Streptococcus pneumoniae	Streptococcus pneumoniae	15	APQP.K	1	6	APQPEK	3	1	36	10000	0.00369963	0.00559059	0.0318287	0.13744	>=	0.250663	0.636364	0.423077	0.827586	0.633952	0.0341693	0.123982	>=	0.37931	0.672727	1	0.37931	0.648541	23.8671	-6.52153	0
https://www.iedb.org/epitope/229188	Linear peptide	EQPKPAPAPQPEKPA	pneumococcal surface protein A	http://www.ncbi.nlm.nih.gov/protein/AAL92492.1	Streptococcus pneumoniae	Streptococcus pneumoniae	15	APQP.K	8	13	APQPEK	6	1	166	10000	0.0166983	0.0185208	0.0318287	0.13744	>=	0.250663	0.636364	0.423077	0.827586	0.633952	0.0341693	0.123982	>=	0.37931	0.672727	1	0.37931	0.648541	23.8671	-6.52153	0
https://www.iedb.org/epitope/229195	Linear peptide	ETPAPAPQPEKPAPA	pneumococcal surface protein A	http://www.ncbi.nlm.nih.gov/protein/ABR53734.1	Streptococcus pneumoniae	Streptococcus pneumoniae	15	APQP.K	6	11	APQPEK	4	1	66	10000	0.00669933	0.00875409	0.0318287	0.13744	>=	0.250663	0.636364	0.423077	0.827586	0.633952	0.0341693	0.123982	>=	0.37931	0.672727	1	0.37931	0.648541	23.8671	-6.52153	0
https://www.iedb.org/epitope/229218	Linear peptide	GDEEETPAPAPQPEK	pneumococcal surface protein A	http://www.ncbi.nlm.nih.gov/protein/ABR53734.1	Streptococcus pneumoniae	Streptococcus pneumoniae	15	APQP.K	10	15	APQPEK	2	1	32	10000	0.00329967	0.00514673	0.0318287	0.13744	>=	0.250663	0.636364	0.423077	0.827586	0.633952	0.0341693	0.123982	>=	0.37931	0.672727	1	0.37931	0.648541	23.8671	-6.52153	0
https://www.iedb.org/epitope/229408	Linear peptide	PAPAPQPEKPAEEPE	pneumococcal surface protein A	http://www.ncbi.nlm.nih.gov/protein/AAL92492.1	Streptococcus pneumoniae	Streptococcus pneumoniae	15	APQP.K	4	9	APQPEK	4	1	59	10000	0.0059994	0.00800176	0.0318287	0.13744	>=	0.250663	0.636364	0.423077	0.827586	0.633952	0.0341693	0.123982	>=	0.37931	0.672727	1	0.37931	0.648541	23.8671	-6.52153	0
https://www.iedb.org/epitope/229409	Linear peptide	PAPQPEKPAPAPAPK	pneumococcal surface protein A	http://www.ncbi.nlm.nih.gov/protein/ABR53734.1	Streptococcus pneumoniae	Streptococcus pneumoniae	15	APQP.K	2	7	APQPEK	5	1	47	10000	0.00479952	0.0068175	0.0318287	0.13744	>=	0.250663	0.636364	0.423077	0.827586	0.633952	0.0341693	0.123982	>=	0.37931	0.672727	1	0.37931	0.648541	23.8671	-6.52153	0
https://www.iedb.org/epitope/229450	Linear peptide	QPAPAPQPEKPTEEP	PspC	http://www.ncbi.nlm.nih.gov/protein/ABN80329.1	Streptococcus pneumoniae	Streptococcus pneumoniae	15	APQP.K	5	10	APQPEK	4	1	19	10000	0.0019998	0.00392179	0.0318287	0.13744	>=	0.250663	0.636364	0.423077	0.827586	0.633952	0.0341693	0.123982	>=	0.37931	0.672727	1	0.37931	0.648541	23.8671	-6.52153	0
https://www.iedb.org/epitope/30718	Linear peptide	KFEIENNTLKLKNSDL	M protein, serotype 24 precursor	http://www.ncbi.nlm.nih.gov/protein/P12379.1	Streptococcus pyogenes	Streptococcus pyogenes	16	ENNT.K	5	10	ENNTLK	4	1	35	10000	0.00359964	0.00548191	0.0375879	0.141305	>=	0.307692	0.672727	0.307692	1	0.616048	0.0343656	0.123982	>=	0.281167	0.654545	0.384615	0.896552	0.651194	-6.21049	11.7491	4
https://www.iedb.org/epitope/70553	Linear peptide	VQERADKFEIENNTLK	M protein, serotype 24 precursor	http://www.ncbi.nlm.nih.gov/protein/P12379.1	Streptococcus pyogenes	Streptococcus pyogenes	16	ENNT.K	11	16	ENNTLK	2	1	26	10000	0.00269973	0.00459013	0.0375879	0.141305	>=	0.307692	0.672727	0.307692	1	0.616048	0.0343656	0.123982	>=	0.281167	0.654545	0.384615	0.896552	0.651194	-6.21049	11.7491	4
https://www.iedb.org/epitope/566377	Linear peptide	QASGPVHTTKPQALG	polyprotein	http://www.ncbi.nlm.nih.gov/protein/ABO76708.1	Rhinovirus C	rhinovirus C3	15	G..HT.KP	4	11	GPVHTTKP	34	1	10	10000	0.00109989	0.00305797	0.00245837	0.11438	>=	0.404509	0.709091	0.576923	0.827586	0.722812	0.0137897	0.091381	>=	0.354111	0.690909	0.423077	0.931034	0.653846	-8.72863	-22.0886	1
https://www.iedb.org/epitope/536943	Linear peptide	MANTGPDATQKSASLPPVNT	cell envelope proteinase A	http://www.ncbi.nlm.nih.gov/protein/ABD72239.1	Streptococcus pyogenes	Streptococcus pyogenes	20	GP..T.KS	5	12	GPDATQKS	3	1	1	10000	0.00019998	0.00255077	0.0300115	0.13744	>=	0.285146	0.654545	0.423077	0.862069	0.6313	0.0118653	0.0899556	>=	0.354111	0.690909	0.423077	0.931034	0.645889	-7.42618	-22.1981	1
https://www.iedb.org/epitope/536943	Linear peptide	MANTGPDATQKSASLPPVNT	cell envelope proteinase A	http://www.ncbi.nlm.nih.gov/protein/ABD72239.1	Streptococcus pyogenes	Streptococcus pyogenes	20	GP..TQK	5	11	GPDATQK	3	1	3	10000	0.00039996	0.00257176	0.0101406	0.124688	>=	0.286472	0.636364	0.769231	0.517241	0.688329	0.0037492	0.0707031	>=	0.392573	0.709091	0.461538	0.931034	0.677719	-7.69325	-22.2407	1
https://www.iedb.org/epitope/566377	Linear peptide	QASGPVHTTKPQALG	polyprotein	http://www.ncbi.nlm.nih.gov/protein/ABO76708.1	Rhinovirus C	rhinovirus C3	15	GP..TTK	4	10	GPVHTTK	34	1	9	10000	0.0009999	0.00295618	0.0383351	0.141305	>=	0.242706	0.636364	0.346154	0.896552	0.636605	0.0446106	0.135197	>=	0.319629	0.672727	0.423077	0.896552	0.615385	-7.3937	-22.8393	1
https://www.iedb.org/epitope/566481	Linear peptide	VVPDTQASGPVHTTK	polyprotein	http://www.ncbi.nlm.nih.gov/protein/ABO76708.1	Rhinovirus C	rhinovirus C3	15	GP..TTK	9	15	GPVHTTK	22	1	9	10000	0.0009999	0.00295618	0.0383351	0.141305	>=	0.242706	0.636364	0.346154	0.896552	0.636605	0.0446106	0.135197	>=	0.319629	0.672727	0.423077	0.896552	0.615385	-7.3937	-22.8393	1
https://www.iedb.org/epitope/566377	Linear peptide	QASGPVHTTKPQALG	polyprotein	http://www.ncbi.nlm.nih.gov/protein/ABO76708.1	Rhinovirus C	rhinovirus C3	15	GP.H..KP	4	11	GPVHTTKP	34	1	6	10000	0.00069993	0.00272558	0.0110186	0.124688	>=	0.393899	0.690909	0.807692	0.586207	0.702918	0.00134861	0.0650792	>=	0.38992	0.690909	0.769231	0.62069	0.742706	-6.71183	-21.6828	1
https://www.iedb.org/epitope/2153128	Linear peptide	GPMHNSKGDLCGYRR	Genome polyprotein	https://www.uniprot.org/uniprot/O39929.3	Hepacivirus hominis	Hepacivirus hominis	15	GP.H.SK	1	7	GPMHNSK	3	1	5	10000	0.00059994	0.00267067	0.000637402	0.0787122	>=	0.509284	0.745455	0.923077	0.586207	0.771883	0.0020987	0.0707031	>=	0.428382	0.709091	0.807692	0.62069	0.741379	-8.16724	-21.5505	1
https://www.iedb.org/epitope/2154272	Linear peptide	LTERLYVGGPMHNSK	RNA-directed RNA polymerase	https://www.uniprot.org/uniprot/A0A410HUV7.1	Hepacivirus hominis	Hepacivirus hominis	15	GP.H.SK	9	15	GPMHNSK	3	1	3	10000	0.00039996	0.00257176	0.000637402	0.0787122	>=	0.509284	0.745455	0.923077	0.586207	0.771883	0.0020987	0.0707031	>=	0.428382	0.709091	0.807692	0.62069	0.741379	-8.16724	-21.5505	1
https://www.iedb.org/epitope/2154390	Linear peptide	LYVGGPMHNSKGDLC	Genome polyprotein	https://www.uniprot.org/uniprot/O39929.3	Hepacivirus hominis	Hepacivirus hominis	15	GP.H.SK	5	11	GPMHNSK	3	1	8	10000	0.00089991	0.0028435	0.000637402	0.0787122	>=	0.509284	0.745455	0.923077	0.586207	0.771883	0.0020987	0.0707031	>=	0.428382	0.709091	0.807692	0.62069	0.741379	-8.16724	-21.5505	1
https://www.iedb.org/epitope/566377	Linear peptide	QASGPVHTTKPQALG	polyprotein	http://www.ncbi.nlm.nih.gov/protein/ABO76708.1	Rhinovirus C	rhinovirus C3	15	GP.H.TK	4	10	GPVHTTK	34	1	15	10000	0.00159984	0.00348276	0.0272778	0.13744	>=	0.290451	0.636364	0.807692	0.482759	0.659151	0.0111951	0.0888997	>=	0.328912	0.654545	0.846154	0.482759	0.688329	-9.0206	-23.0276	1
https://www.iedb.org/epitope/566481	Linear peptide	VVPDTQASGPVHTTK	polyprotein	http://www.ncbi.nlm.nih.gov/protein/ABO76708.1	Rhinovirus C	rhinovirus C3	15	GP.H.TK	9	15	GPVHTTK	22	1	4	10000	0.00049995	0.0025931	0.0272778	0.13744	>=	0.290451	0.636364	0.807692	0.482759	0.659151	0.0111951	0.0888997	>=	0.328912	0.654545	0.846154	0.482759	0.688329	-9.0206	-23.0276	1
https://www.iedb.org/epitope/566377	Linear peptide	QASGPVHTTKPQALG	polyprotein	http://www.ncbi.nlm.nih.gov/protein/ABO76708.1	Rhinovirus C	rhinovirus C3	15	GP.HTT	4	9	GPVHTT	34	1	32	10000	0.00329967	0.00514673	0.00356654	0.119753	>=	0.440318	0.709091	0.923077	0.517241	0.720159	0.00236057	0.0707031	>=	0.396552	0.709091	0.5	0.896552	0.701592	-7.13838	-22.7883	1
https://www.iedb.org/epitope/566481	Linear peptide	VVPDTQASGPVHTTK	polyprotein	http://www.ncbi.nlm.nih.gov/protein/ABO76708.1	Rhinovirus C	rhinovirus C3	15	GP.HTT	9	14	GPVHTT	22	1	29	10000	0.0029997	0.00485577	0.00356654	0.119753	>=	0.440318	0.709091	0.923077	0.517241	0.720159	0.00236057	0.0707031	>=	0.396552	0.709091	0.5	0.896552	0.701592	-7.13838	-22.7883	1
https://www.iedb.org/epitope/566377	Linear peptide	QASGPVHTTKPQALG	polyprotein	http://www.ncbi.nlm.nih.gov/protein/ABO76708.1	Rhinovirus C	rhinovirus C3	15	HTTK..A	7	13	HTTKPQA	34	1	8	10000	0.00089991	0.0028435	0.00464269	0.119753	>=	0.33687	0.654545	0.923077	0.413793	0.681698	0.0188087	0.100404	>=	0.255968	0.618182	0.807692	0.448276	0.651194	-9.82828	-15.695	6
https://www.iedb.org/epitope/566456	Linear peptide	VHTTKPQALGAVEIG	polyprotein	http://www.ncbi.nlm.nih.gov/protein/ABO76708.1	Rhinovirus C	rhinovirus C3	15	HTTK..A	2	8	HTTKPQA	5	1	4	10000	0.00049995	0.0025931	0.00464269	0.119753	>=	0.33687	0.654545	0.923077	0.413793	0.681698	0.0188087	0.100404	>=	0.255968	0.618182	0.807692	0.448276	0.651194	-9.82828	-15.695	6
https://www.iedb.org/epitope/24706	Linear peptide	HRRTRKAPKRIRLPHIR	glycoprotein D	http://www.ncbi.nlm.nih.gov/protein/ABM66847.1	Human alphaherpesvirus 1	Human alphaherpesvirus 1	17	K..RLPH	9	15	KRIRLPH	6	1	5	10000	0.00059994	0.00267067	0.0407557	0.142271	>=	0.246684	0.636364	0.384615	0.862069	0.632626	0.0326651	0.122073	>=	0.258621	0.636364	0.5	0.758621	0.6313	20.5125	-10.56	10
https://www.iedb.org/epitope/25502	Linear peptide	ICGIVYWMRRHTQKAPKRIRLPHIRED	Glycoprotein D precursor	http://www.ncbi.nlm.nih.gov/protein/Q69091.1	Human alphaherpesvirus 1	Human alphaherpesvirus 1 strain 17	27	K..RLPH	17	23	KRIRLPH	7	1	4	10000	0.00049995	0.0025931	0.0407557	0.142271	>=	0.246684	0.636364	0.384615	0.862069	0.632626	0.0326651	0.122073	>=	0.258621	0.636364	0.5	0.758621	0.6313	20.5125	-10.56	10
https://www.iedb.org/epitope/33166	Linear peptide	KRIRLPHIREDDQPS	glycoprotein D	http://www.ncbi.nlm.nih.gov/protein/AAB59754.1	Human alphaherpesvirus 1	Human alphaherpesvirus 1	15	K..RLPH	1	7	KRIRLPH	5	1	10	10000	0.00109989	0.00305797	0.0407557	0.142271	>=	0.246684	0.636364	0.384615	0.862069	0.632626	0.0326651	0.122073	>=	0.258621	0.636364	0.5	0.758621	0.6313	20.5125	-10.56	10
https://www.iedb.org/epitope/55527	Linear peptide	RRAQMAPKRLRLPHIRD	glycoprotein D	http://www.ncbi.nlm.nih.gov/protein/AAB60552.1	Human alphaherpesvirus 2	Human alphaherpesvirus 2	17	K..RLPH	8	14	KRLRLPH	8	1	17	10000	0.00179982	0.00371495	0.0407557	0.142271	>=	0.246684	0.636364	0.384615	0.862069	0.632626	0.0326651	0.122073	>=	0.258621	0.636364	0.5	0.758621	0.6313	20.5125	-10.56	10
https://www.iedb.org/epitope/55733	Linear peptide	RRRTQKAPKRIRLPH	glycoprotein D	http://www.ncbi.nlm.nih.gov/protein/AAB59754.1	Human alphaherpesvirus 1	Human alphaherpesvirus 1	15	K..RLPH	9	15	KRIRLPH	4	1	8	10000	0.00089991	0.0028435	0.0407557	0.142271	>=	0.246684	0.636364	0.384615	0.862069	0.632626	0.0326651	0.122073	>=	0.258621	0.636364	0.5	0.758621	0.6313	20.5125	-10.56	10
https://www.iedb.org/epitope/110364	Linear peptide	PKRLRLPHIRDDDAPPSHQP	Envelope glycoprotein D	http://www.ncbi.nlm.nih.gov/protein/P03172.2	Human alphaherpesvirus 2	Human alphaherpesvirus 2	20	K..RLPH	2	8	KRLRLPH	8	1	18	10000	0.00189981	0.00380571	0.0407557	0.142271	>=	0.246684	0.636364	0.384615	0.862069	0.632626	0.0326651	0.122073	>=	0.258621	0.636364	0.5	0.758621	0.6313	20.5125	-10.56	10
https://www.iedb.org/epitope/155210	Linear peptide	MAPKRLRLPHIRDDD	virion glycoprotein D	http://www.ncbi.nlm.nih.gov/protein/CAB06713.1	Human alphaherpesvirus 2	Human alphaherpesvirus 2	15	K..RLPH	4	10	KRLRLPH	8	1	16	10000	0.00169983	0.00360256	0.0407557	0.142271	>=	0.246684	0.636364	0.384615	0.862069	0.632626	0.0326651	0.122073	>=	0.258621	0.636364	0.5	0.758621	0.6313	20.5125	-10.56	10
https://www.iedb.org/epitope/155680	Linear peptide	RRAQMAPKRLRLPHI	virion glycoprotein D	http://www.ncbi.nlm.nih.gov/protein/CAB06713.1	Human alphaherpesvirus 2	Human alphaherpesvirus 2	15	K..RLPH	8	14	KRLRLPH	7	1	19	10000	0.0019998	0.00392179	0.0407557	0.142271	>=	0.246684	0.636364	0.384615	0.862069	0.632626	0.0326651	0.122073	>=	0.258621	0.636364	0.5	0.758621	0.6313	20.5125	-10.56	10
https://www.iedb.org/epitope/741216	Linear peptide	APKRIRLPHIREDDQPSSHQ	envelope glycoprotein D	http://www.ncbi.nlm.nih.gov/protein/1089747699	Human alphaherpesvirus 1	Human alphaherpesvirus 1	20	K..RLPH	3	9	KRIRLPH	6	1	15	10000	0.00159984	0.00348276	0.0407557	0.142271	>=	0.246684	0.636364	0.384615	0.862069	0.632626	0.0326651	0.122073	>=	0.258621	0.636364	0.5	0.758621	0.6313	20.5125	-10.56	10
https://www.iedb.org/epitope/741438	Linear peptide	FWVRRRAQMAPKRLRLPHIR	Envelope glycoprotein D	http://www.ncbi.nlm.nih.gov/protein/P03172.2	Human alphaherpesvirus 2	Human alphaherpesvirus 2	20	K..RLPH	12	18	KRLRLPH	8	1	20	10000	0.00209979	0.0040232	0.0407557	0.142271	>=	0.246684	0.636364	0.384615	0.862069	0.632626	0.0326651	0.122073	>=	0.258621	0.636364	0.5	0.758621	0.6313	20.5125	-10.56	10
https://www.iedb.org/epitope/742182	Linear peptide	VYWMRRHTQKAPKRIRLPHI	Glycoprotein D precursor	http://www.ncbi.nlm.nih.gov/protein/Q69091.1	Human alphaherpesvirus 1	Human alphaherpesvirus 1	20	K..RLPH	13	19	KRIRLPH	6	1	6	10000	0.00069993	0.00272558	0.0407557	0.142271	>=	0.246684	0.636364	0.384615	0.862069	0.632626	0.0326651	0.122073	>=	0.258621	0.636364	0.5	0.758621	0.6313	20.5125	-10.56	10
https://www.iedb.org/epitope/858144	Linear peptide	APKRLRLPHIRDDDA	envelope glycoprotein D	http://www.ncbi.nlm.nih.gov/protein/NP_044536.1	Human alphaherpesvirus 2	Human herpesvirus 2 strain HG52	15	K..RLPH	3	9	KRLRLPH	8	1	12	10000	0.00129987	0.00319598	0.0407557	0.142271	>=	0.246684	0.636364	0.384615	0.862069	0.632626	0.0326651	0.122073	>=	0.258621	0.636364	0.5	0.758621	0.6313	20.5125	-10.56	10
https://www.iedb.org/epitope/858250	Linear peptide	RAQMAPKRLRLPHIR	envelope glycoprotein D	http://www.ncbi.nlm.nih.gov/protein/NP_044536.1	Human alphaherpesvirus 2	Human herpesvirus 2 strain HG52	15	K..RLPH	7	13	KRLRLPH	8	1	12	10000	0.00129987	0.00319598	0.0407557	0.142271	>=	0.246684	0.636364	0.384615	0.862069	0.632626	0.0326651	0.122073	>=	0.258621	0.636364	0.5	0.758621	0.6313	20.5125	-10.56	10
https://www.iedb.org/epitope/741823	Linear peptide	PPKTGPPKTSSEPVRCNRHD	Envelope glycoprotein C	http://www.ncbi.nlm.nih.gov/protein/Q89730.1	Human alphaherpesvirus 2	Human alphaherpesvirus 2	20	K.GP..TS	3	10	KTGPPKTS	6	1	23	10000	0.00239976	0.00429387	0.0300036	0.13744	>=	0.350133	0.690909	0.384615	0.965517	0.640584	0.00312433	0.0707031	>=	0.428382	0.709091	0.807692	0.62069	0.734748	-7.79229	-10.0562	0
https://www.iedb.org/epitope/741984	Linear peptide	SKASTAKPAPPPKTGPPKTS	Envelope glycoprotein C	http://www.ncbi.nlm.nih.gov/protein/Q89730.1	Human alphaherpesvirus 2	Human alphaherpesvirus 2	20	K.GP..TS	13	20	KTGPPKTS	6	1	6	10000	0.00069993	0.00272558	0.0300036	0.13744	>=	0.350133	0.690909	0.384615	0.965517	0.640584	0.00312433	0.0707031	>=	0.428382	0.709091	0.807692	0.62069	0.734748	-7.79229	-10.0562	0
https://www.iedb.org/epitope/55527	Linear peptide	RRAQMAPKRLRLPHIRD	glycoprotein D	http://www.ncbi.nlm.nih.gov/protein/AAB60552.1	Human alphaherpesvirus 2	Human alphaherpesvirus 2	17	K.L.LPH	8	14	KRLRLPH	8	1	3	10000	0.00039996	0.00257176	0.00427274	0.119753	>=	0.285146	0.654545	0.423077	0.862069	0.683024	0.000293022	0.0437253	>=	0.405836	0.690909	0.923077	0.482759	0.748011	3.18769	-7.43917	4
https://www.iedb.org/epitope/110364	Linear peptide	PKRLRLPHIRDDDAPPSHQP	Envelope glycoprotein D	http://www.ncbi.nlm.nih.gov/protein/P03172.2	Human alphaherpesvirus 2	Human alphaherpesvirus 2	20	K.L.LPH	2	8	KRLRLPH	8	1	11	10000	0.00119988	0.00310143	0.00427274	0.119753	>=	0.285146	0.654545	0.423077	0.862069	0.683024	0.000293022	0.0437253	>=	0.405836	0.690909	0.923077	0.482759	0.748011	3.18769	-7.43917	4
https://www.iedb.org/epitope/155210	Linear peptide	MAPKRLRLPHIRDDD	virion glycoprotein D	http://www.ncbi.nlm.nih.gov/protein/CAB06713.1	Human alphaherpesvirus 2	Human alphaherpesvirus 2	15	K.L.LPH	4	10	KRLRLPH	8	1	5	10000	0.00059994	0.00267067	0.00427274	0.119753	>=	0.285146	0.654545	0.423077	0.862069	0.683024	0.000293022	0.0437253	>=	0.405836	0.690909	0.923077	0.482759	0.748011	3.18769	-7.43917	4
https://www.iedb.org/epitope/155680	Linear peptide	RRAQMAPKRLRLPHI	virion glycoprotein D	http://www.ncbi.nlm.nih.gov/protein/CAB06713.1	Human alphaherpesvirus 2	Human alphaherpesvirus 2	15	K.L.LPH	8	14	KRLRLPH	7	1	5	10000	0.00059994	0.00267067	0.00427274	0.119753	>=	0.285146	0.654545	0.423077	0.862069	0.683024	0.000293022	0.0437253	>=	0.405836	0.690909	0.923077	0.482759	0.748011	3.18769	-7.43917	4
https://www.iedb.org/epitope/741438	Linear peptide	FWVRRRAQMAPKRLRLPHIR	Envelope glycoprotein D	http://www.ncbi.nlm.nih.gov/protein/P03172.2	Human alphaherpesvirus 2	Human alphaherpesvirus 2	20	K.L.LPH	12	18	KRLRLPH	8	1	7	10000	0.00079992	0.0027899	0.00427274	0.119753	>=	0.285146	0.654545	0.423077	0.862069	0.683024	0.000293022	0.0437253	>=	0.405836	0.690909	0.923077	0.482759	0.748011	3.18769	-7.43917	4
https://www.iedb.org/epitope/858144	Linear peptide	APKRLRLPHIRDDDA	envelope glycoprotein D	http://www.ncbi.nlm.nih.gov/protein/NP_044536.1	Human alphaherpesvirus 2	Human herpesvirus 2 strain HG52	15	K.L.LPH	3	9	KRLRLPH	8	1	11	10000	0.00119988	0.00310143	0.00427274	0.119753	>=	0.285146	0.654545	0.423077	0.862069	0.683024	0.000293022	0.0437253	>=	0.405836	0.690909	0.923077	0.482759	0.748011	3.18769	-7.43917	4
https://www.iedb.org/epitope/858250	Linear peptide	RAQMAPKRLRLPHIR	envelope glycoprotein D	http://www.ncbi.nlm.nih.gov/protein/NP_044536.1	Human alphaherpesvirus 2	Human herpesvirus 2 strain HG52	15	K.L.LPH	7	13	KRLRLPH	8	1	5	10000	0.00059994	0.00267067	0.00427274	0.119753	>=	0.285146	0.654545	0.423077	0.862069	0.683024	0.000293022	0.0437253	>=	0.405836	0.690909	0.923077	0.482759	0.748011	3.18769	-7.43917	4
https://www.iedb.org/epitope/229194	Linear peptide	ETLPSPSLKSGKKVA	PspC	http://www.ncbi.nlm.nih.gov/protein/ABN80329.1	Streptococcus pneumoniae	Streptococcus pneumoniae	15	LP.PS.K	3	9	LPSPSLK	1	1	55	10000	0.00559944	0.00762119	0.00469482	0.119753	>=	0.335544	0.672727	0.576923	0.758621	0.706897	0.00363194	0.0707031	>=	0.377984	0.690909	0.653846	0.724138	0.709549	3.58486	-13.1627	4
https://www.iedb.org/epitope/229512	Linear peptide	SVGEETLPSPSLKSG	PspC	http://www.ncbi.nlm.nih.gov/protein/ABN80329.1	Streptococcus pneumoniae	Streptococcus pneumoniae	15	LP.PS.K	7	13	LPSPSLK	1	1	69	10000	0.0069993	0.00907209	0.00469482	0.119753	>=	0.335544	0.672727	0.576923	0.758621	0.706897	0.00363194	0.0707031	>=	0.377984	0.690909	0.653846	0.724138	0.709549	3.58486	-13.1627	4
https://www.iedb.org/epitope/49205	Linear peptide	PRKLPWPTPK	Epstein-Barr nuclear antigen 6	http://www.ncbi.nlm.nih.gov/protein/P03204.1	human gammaherpesvirus 4	Human herpesvirus 4 strain B95-8	10	LPWP..K	4	10	LPWPTPK	4	1	88	10000	0.00889911	0.0108951	0.0303353	0.13744	>=	0.271883	0.618182	0.961538	0.310345	0.605438	0.0350644	0.124206	>=	0.242706	0.636364	0.346154	0.896552	0.62069	-4.31598	-9.89323	4
https://www.iedb.org/epitope/695633	Linear peptide	PAKKPRKLPWPTPKT	EBNA3C latent protein [Human gammaherpesvirus 4]	http://www.ncbi.nlm.nih.gov/protein/ANI26360.1	human gammaherpesvirus 4	human gammaherpesvirus 4	15	LPWP..K	8	14	LPWPTPK	4	1	105	10000	0.0105989	0.0125962	0.0303353	0.13744	>=	0.271883	0.618182	0.961538	0.310345	0.605438	0.0350644	0.124206	>=	0.242706	0.636364	0.346154	0.896552	0.62069	-4.31598	-9.89323	4
https://www.iedb.org/epitope/695824	Linear peptide	PRKLPWPTPKTHPVK	EBNA3C latent protein [Human gammaherpesvirus 4]	http://www.ncbi.nlm.nih.gov/protein/ANI26360.1	human gammaherpesvirus 4	human gammaherpesvirus 4	15	LPWP..K	4	10	LPWPTPK	4	1	73	10000	0.00739926	0.00947457	0.0303353	0.13744	>=	0.271883	0.618182	0.961538	0.310345	0.605438	0.0350644	0.124206	>=	0.242706	0.636364	0.346154	0.896552	0.62069	-4.31598	-9.89323	4
https://www.iedb.org/epitope/695839	Linear peptide	PRTLPWPTPKTHPVK	EBNA-3C	http://www.ncbi.nlm.nih.gov/protein/YP_001129465.1	human gammaherpesvirus 4	human gammaherpesvirus 4	15	LPWP..K	4	10	LPWPTPK	5	1	23	10000	0.00239976	0.00429387	0.0303353	0.13744	>=	0.271883	0.618182	0.961538	0.310345	0.605438	0.0350644	0.124206	>=	0.242706	0.636364	0.346154	0.896552	0.62069	-4.31598	-9.89323	4
https://www.iedb.org/epitope/695922	Linear peptide	PVRKPRTLPWPTPKT	EBNA-3C	http://www.ncbi.nlm.nih.gov/protein/YP_001129465.1	human gammaherpesvirus 4	human gammaherpesvirus 4	15	LPWP..K	8	14	LPWPTPK	5	1	26	10000	0.00269973	0.00459013	0.0303353	0.13744	>=	0.271883	0.618182	0.961538	0.310345	0.605438	0.0350644	0.124206	>=	0.242706	0.636364	0.346154	0.896552	0.62069	-4.31598	-9.89323	4
https://www.iedb.org/epitope/112795	Linear peptide	IRQHLANHPAATHTKAVALGTEETQTTIQRPRSEPDTGNPCHTTK	Regulatory protein E2	http://www.ncbi.nlm.nih.gov/protein/P03120.1	Alphapapillomavirus 9	Human papillomavirus 16	45	N..HTTK	39	45	NPCHTTK	10	1	10	10000	0.00109989	0.00305797	0.0495547	0.148705	>=	0.259947	0.618182	0.846154	0.413793	0.612732	0.00408265	0.0726575	>=	0.384615	0.709091	0.384615	1	0.710212	-10.7538	-14.4637	6
https://www.iedb.org/epitope/112818	Linear peptide	PRSEPDTGNPCHTTKLLHRDSVDSAPILTAFNSSHKGRINCNSNT	Regulatory protein E2	http://www.ncbi.nlm.nih.gov/protein/P03120.1	Alphapapillomavirus 9	Human papillomavirus 16	45	N..HTTK	9	15	NPCHTTK	23	1	9	10000	0.0009999	0.00295618	0.0495547	0.148705	>=	0.259947	0.618182	0.846154	0.413793	0.612732	0.00408265	0.0726575	>=	0.384615	0.709091	0.384615	1	0.710212	-10.7538	-14.4637	6
https://www.iedb.org/epitope/113297	Linear peptide	AVALGTEETQTTIQRPRSEPDTGNPCHTTK	Regulatory protein E2	http://www.ncbi.nlm.nih.gov/protein/P03120.1	Alphapapillomavirus 9	Human papillomavirus 16	30	N..HTTK	24	30	NPCHTTK	10	1	5	10000	0.00059994	0.00267067	0.0495547	0.148705	>=	0.259947	0.618182	0.846154	0.413793	0.612732	0.00408265	0.0726575	>=	0.384615	0.709091	0.384615	1	0.710212	-10.7538	-14.4637	6
https://www.iedb.org/epitope/113711	Linear peptide	PRSEPDTGNPCHTTKLLHRDSVDSAPILTA	Regulatory protein E2	http://www.ncbi.nlm.nih.gov/protein/P03120.1	Alphapapillomavirus 9	Human papillomavirus 16	30	N..HTTK	9	15	NPCHTTK	23	1	7	10000	0.00079992	0.0027899	0.0495547	0.148705	>=	0.259947	0.618182	0.846154	0.413793	0.612732	0.00408265	0.0726575	>=	0.384615	0.709091	0.384615	1	0.710212	-10.7538	-14.4637	6
https://www.iedb.org/epitope/174219	Linear peptide	PDTGNPCHTTKLLHRD	E2 protein	http://www.ncbi.nlm.nih.gov/protein/ACS92695.1	Alphapapillomavirus 9	Human papillomavirus 16	16	N..HTTK	5	11	NPCHTTK	23	1	7	10000	0.00079992	0.0027899	0.0495547	0.148705	>=	0.259947	0.618182	0.846154	0.413793	0.612732	0.00408265	0.0726575	>=	0.384615	0.709091	0.384615	1	0.710212	-10.7538	-14.4637	6
https://www.iedb.org/epitope/911815	Linear peptide	NPCHTTKLL	E2	http://www.ncbi.nlm.nih.gov/protein/AAD33255.1	Alphapapillomavirus 9	Human papillomavirus 16	9	N..HTTK	1	7	NPCHTTK	12	1	11	10000	0.00119988	0.00310143	0.0495547	0.148705	>=	0.259947	0.618182	0.846154	0.413793	0.612732	0.00408265	0.0726575	>=	0.384615	0.709091	0.384615	1	0.710212	-10.7538	-14.4637	6
https://www.iedb.org/epitope/17340	Linear peptide	FPNITLKII	polyA polymerase large subunit	http://www.ncbi.nlm.nih.gov/protein/AAB59821.1	Vaccinia virus	Vaccinia virus WR	9	P..TLK.I	2	9	PNITLKII	2	1	9	10000	0.0009999	0.00295618	0.0203391	0.130642	>=	0.35809	0.690909	0.461538	0.896552	0.685676	0.0266957	0.114109	>=	0.259947	0.618182	0.846154	0.413793	0.616711	-6.04471	-16.2026	6
https://www.iedb.org/epitope/63727	Linear peptide	TFPNITLKII	polyA polymerase large subunit	http://www.ncbi.nlm.nih.gov/protein/AAB59821.1	Vaccinia virus	Vaccinia virus WR	10	P..TLK.I	3	10	PNITLKII	4	1	11	10000	0.00119988	0.00310143	0.0203391	0.130642	>=	0.35809	0.690909	0.461538	0.896552	0.685676	0.0266957	0.114109	>=	0.259947	0.618182	0.846154	0.413793	0.616711	-6.04471	-16.2026	6
https://www.iedb.org/epitope/188716	Linear peptide	LPNITLKII	poly-A polymerase catalytic subunit VP55 [Vaccinia virus]	http://www.ncbi.nlm.nih.gov/protein/66275854	Vaccinia virus	Vaccinia virus	9	P..TLK.I	2	9	PNITLKII	3	1	5	10000	0.00059994	0.00267067	0.0203391	0.130642	>=	0.35809	0.690909	0.461538	0.896552	0.685676	0.0266957	0.114109	>=	0.259947	0.618182	0.846154	0.413793	0.616711	-6.04471	-16.2026	6
https://www.iedb.org/epitope/90882	Linear peptide	YNKLTEDKKEPLLNKFQITTSPGSTQKILTA	Beta-lactam-inducible penicillin-binding protein	http://www.ncbi.nlm.nih.gov/protein/P07944.1	Staphylococcus aureus	Staphylococcus aureus	31	P..TQK.L	22	29	PGSTQKIL	5	1	1	10000	0.00019998	0.00255077	0.00161517	0.0995779	>=	0.416446	0.709091	0.692308	0.724138	0.730769	0.0016655	0.0690303	>=	0.388594	0.709091	0.423077	0.965517	0.706897	-2.01604	-15.5572	6
https://www.iedb.org/epitope/112818	Linear peptide	PRSEPDTGNPCHTTKLLHRDSVDSAPILTAFNSSHKGRINCNSNT	Regulatory protein E2	http://www.ncbi.nlm.nih.gov/protein/P03120.1	Alphapapillomavirus 9	Human papillomavirus 16	45	P.H.TKL	10	16	PCHTTKL	23	1	9	10000	0.0009999	0.00295618	6.9318e-05	0.0787122	>=	0.477454	0.745455	0.615385	0.862069	0.779841	0.00358231	0.0707031	>=	0.31565	0.672727	0.384615	0.931034	0.665782	-8.46063	-16.1325	6
https://www.iedb.org/epitope/113711	Linear peptide	PRSEPDTGNPCHTTKLLHRDSVDSAPILTA	Regulatory protein E2	http://www.ncbi.nlm.nih.gov/protein/P03120.1	Alphapapillomavirus 9	Human papillomavirus 16	30	P.H.TKL	10	16	PCHTTKL	23	1	5	10000	0.00059994	0.00267067	6.9318e-05	0.0787122	>=	0.477454	0.745455	0.615385	0.862069	0.779841	0.00358231	0.0707031	>=	0.31565	0.672727	0.384615	0.931034	0.665782	-8.46063	-16.1325	6
https://www.iedb.org/epitope/174219	Linear peptide	PDTGNPCHTTKLLHRD	E2 protein	http://www.ncbi.nlm.nih.gov/protein/ACS92695.1	Alphapapillomavirus 9	Human papillomavirus 16	16	P.H.TKL	6	12	PCHTTKL	23	1	4	10000	0.00049995	0.0025931	6.9318e-05	0.0787122	>=	0.477454	0.745455	0.615385	0.862069	0.779841	0.00358231	0.0707031	>=	0.31565	0.672727	0.384615	0.931034	0.665782	-8.46063	-16.1325	6
https://www.iedb.org/epitope/911815	Linear peptide	NPCHTTKLL	E2	http://www.ncbi.nlm.nih.gov/protein/AAD33255.1	Alphapapillomavirus 9	Human papillomavirus 16	9	P.H.TKL	2	8	PCHTTKL	12	1	11	10000	0.00119988	0.00310143	6.9318e-05	0.0787122	>=	0.477454	0.745455	0.615385	0.862069	0.779841	0.00358231	0.0707031	>=	0.31565	0.672727	0.384615	0.931034	0.665782	-8.46063	-16.1325	6
https://www.iedb.org/epitope/694788	Linear peptide	GTGLQQRPRHTVSPS	early antigen protein D [Human gammaherpesvirus 4]	http://www.ncbi.nlm.nih.gov/protein/ANI26347.1	human gammaherpesvirus 4	human gammaherpesvirus 4	15	P.HTV.P	8	14	PRHTVSP	1	1	8	10000	0.00089991	0.0028435	0.00658629	0.120471	>=	0.277188	0.654545	0.346154	0.931034	0.679045	0.0154053	0.0956853	>=	0.323607	0.672727	0.461538	0.862069	0.690981	-6.79053	-18.455	1
https://www.iedb.org/epitope/696087	Linear peptide	QQRPRHTVSPSPSPP	early antigen protein D [Human gammaherpesvirus 4]	http://www.ncbi.nlm.nih.gov/protein/ANI26347.1	human gammaherpesvirus 4	human gammaherpesvirus 4	15	P.HTV.P	4	10	PRHTVSP	1	1	21	10000	0.00219978	0.004125	0.00658629	0.120471	>=	0.277188	0.654545	0.346154	0.931034	0.679045	0.0154053	0.0956853	>=	0.323607	0.672727	0.461538	0.862069	0.690981	-6.79053	-18.455	1
https://www.iedb.org/epitope/2009	Linear peptide	AILTPTPVNPSTAPA	Large structural phosphoprotein	http://www.ncbi.nlm.nih.gov/protein/P08318.1	Human betaherpesvirus 5	Human betaherpesvirus 5	15	P.NP.T.P	7	14	PVNPSTAP	3	1	76	10000	0.00769923	0.00974685	0.0175811	0.130027	>=	0.301061	0.654545	0.576923	0.724138	0.664456	0.0366652	0.125429	>=	0.31565	0.672727	0.384615	0.931034	0.639257	6.97035	-15.4475	4
https://www.iedb.org/epitope/40130	Linear peptide	LTPTPVNPSTAPAPA	Large structural phosphoprotein	http://www.ncbi.nlm.nih.gov/protein/P08318.1	Human betaherpesvirus 5	Human betaherpesvirus 5	15	P.NP.T.P	5	12	PVNPSTAP	3	1	69	10000	0.0069993	0.00907209	0.0175811	0.130027	>=	0.301061	0.654545	0.576923	0.724138	0.664456	0.0366652	0.125429	>=	0.31565	0.672727	0.384615	0.931034	0.639257	6.97035	-15.4475	4
https://www.iedb.org/epitope/40131	Linear peptide	LTPTPVNPSTAPAPAPTPTFAGTQTPVNGN	phosphoprotein 150	http://www.ncbi.nlm.nih.gov/protein/AAA45992.1	Human betaherpesvirus 5	Human betaherpesvirus 5	30	P.NP.T.P	5	12	PVNPSTAP	3	1	95	10000	0.00959904	0.0115707	0.0175811	0.130027	>=	0.301061	0.654545	0.576923	0.724138	0.664456	0.0366652	0.125429	>=	0.31565	0.672727	0.384615	0.931034	0.639257	6.97035	-15.4475	4
https://www.iedb.org/epitope/49756	Linear peptide	PTPVNPSTAPAPAPT	Large structural phosphoprotein	http://www.ncbi.nlm.nih.gov/protein/P08318.1	Human betaherpesvirus 5	Human betaherpesvirus 5	15	P.NP.T.P	3	10	PVNPSTAP	3	1	34	10000	0.00349965	0.00536361	0.0175811	0.130027	>=	0.301061	0.654545	0.576923	0.724138	0.664456	0.0366652	0.125429	>=	0.31565	0.672727	0.384615	0.931034	0.639257	6.97035	-15.4475	4
https://www.iedb.org/epitope/49920	Linear peptide	PVNPSTAPAPAPTPT	Large structural phosphoprotein	http://www.ncbi.nlm.nih.gov/protein/P08318.1	Human betaherpesvirus 5	Human betaherpesvirus 5	15	P.NP.T.P	1	8	PVNPSTAP	2	1	17	10000	0.00179982	0.00371495	0.0175811	0.130027	>=	0.301061	0.654545	0.576923	0.724138	0.664456	0.0366652	0.125429	>=	0.31565	0.672727	0.384615	0.931034	0.639257	6.97035	-15.4475	4
https://www.iedb.org/epitope/65790	Linear peptide	TPTPVNPSTAPAPAPTPTFA	phosphoprotein 150	http://www.ncbi.nlm.nih.gov/protein/AAA45992.1	Human betaherpesvirus 5	Human betaherpesvirus 5	20	P.NP.T.P	4	11	PVNPSTAP	3	1	56	10000	0.00569943	0.00770193	0.0175811	0.130027	>=	0.301061	0.654545	0.576923	0.724138	0.664456	0.0366652	0.125429	>=	0.31565	0.672727	0.384615	0.931034	0.639257	6.97035	-15.4475	4
https://www.iedb.org/epitope/65791	Linear peptide	TPTPVNPSTAPAPAPTPTFAC	Large structural phosphoprotein	https://ontology.iedb.org/ontology/ONTIE_0002053	Human betaherpesvirus 5	Human betaherpesvirus 5	21	P.NP.T.P	4	11	PVNPSTAP	3	1	53	10000	0.00539946	0.00742173	0.0175811	0.130027	>=	0.301061	0.654545	0.576923	0.724138	0.664456	0.0366652	0.125429	>=	0.31565	0.672727	0.384615	0.931034	0.639257	6.97035	-15.4475	4
https://www.iedb.org/epitope/65792	Linear peptide	TPTPVNPSTAPAPAPTPTFACCQTPVNGNSPWAPTAPLPGDM	Large structural phosphoprotein	https://ontology.iedb.org/ontology/ONTIE_0002053	Human betaherpesvirus 5	Human betaherpesvirus 5	42	P.NP.T.P	4	11	PVNPSTAP	4	1	50	10000	0.00509949	0.00712538	0.0175811	0.130027	>=	0.301061	0.654545	0.576923	0.724138	0.664456	0.0366652	0.125429	>=	0.31565	0.672727	0.384615	0.931034	0.639257	6.97035	-15.4475	4
https://www.iedb.org/epitope/839794	Linear peptide	KEITPVNPGTSPLLRYAAWT	Envelope glycoprotein E	http://www.ncbi.nlm.nih.gov/protein/Q9J3M8.1	Human alphaherpesvirus 3	Human herpesvirus 3 strain Oka vaccine	20	P.NP.T.P	5	12	PVNPGTSP	3	1	11	10000	0.00119988	0.00310143	0.0175811	0.130027	>=	0.301061	0.654545	0.576923	0.724138	0.664456	0.0366652	0.125429	>=	0.31565	0.672727	0.384615	0.931034	0.639257	6.97035	-15.4475	4
https://www.iedb.org/epitope/1243357	Linear peptide	KPKEITPVNPGTSPL	Envelope glycoprotein E	http://www.ncbi.nlm.nih.gov/protein/Q9J3M8.1	Human alphaherpesvirus 3	Human herpesvirus 3 strain Oka vaccine	15	P.NP.T.P	7	14	PVNPGTSP	2	1	11	10000	0.00119988	0.00310143	0.0175811	0.130027	>=	0.301061	0.654545	0.576923	0.724138	0.664456	0.0366652	0.125429	>=	0.31565	0.672727	0.384615	0.931034	0.639257	6.97035	-15.4475	4
https://www.iedb.org/epitope/1289110	Linear peptide	TPVNPGTSPLLRYAA	Envelope glycoprotein E	http://www.ncbi.nlm.nih.gov/protein/Q9J3M8.1	Human alphaherpesvirus 3	Human herpesvirus 3 strain Oka vaccine	15	P.NP.T.P	2	9	PVNPGTSP	3	1	5	10000	0.00059994	0.00267067	0.0175811	0.130027	>=	0.301061	0.654545	0.576923	0.724138	0.664456	0.0366652	0.125429	>=	0.31565	0.672727	0.384615	0.931034	0.639257	6.97035	-15.4475	4
https://www.iedb.org/epitope/741787	Linear peptide	PASPPTTPKPTSTPKSPPTS	Envelope glycoprotein C	http://www.ncbi.nlm.nih.gov/protein/P28986.1	Human alphaherpesvirus 1	Human alphaherpesvirus 1	20	PT.T.K..P	10	18	PTSTPKSPP	3	1	367	10000	0.0367963	0.0381325	0.0483683	0.148705	>=	0.359416	0.672727	0.807692	0.551724	0.667109	0.0481433	0.137908	>=	0.388594	0.709091	0.423077	0.965517	0.644562	-1.71405	-18.3789	6
https://www.iedb.org/epitope/566377	Linear peptide	QASGPVHTTKPQALG	polyprotein	http://www.ncbi.nlm.nih.gov/protein/ABO76708.1	Rhinovirus C	rhinovirus C3	15	PVH.TK	5	10	PVHTTK	34	1	48	10000	0.00489951	0.00690305	0.00595119	0.119753	>=	0.323607	0.672727	0.461538	0.862069	0.685676	0.00306187	0.0707031	>=	0.277188	0.654545	0.346154	0.931034	0.675066	-5.0635	-16.2388	6
https://www.iedb.org/epitope/566481	Linear peptide	VVPDTQASGPVHTTK	polyprotein	http://www.ncbi.nlm.nih.gov/protein/ABO76708.1	Rhinovirus C	rhinovirus C3	15	PVH.TK	10	15	PVHTTK	22	1	36	10000	0.00369963	0.00559059	0.00595119	0.119753	>=	0.323607	0.672727	0.461538	0.862069	0.685676	0.00306187	0.0707031	>=	0.277188	0.654545	0.346154	0.931034	0.675066	-5.0635	-16.2388	6
https://www.iedb.org/epitope/566377	Linear peptide	QASGPVHTTKPQALG	polyprotein	http://www.ncbi.nlm.nih.gov/protein/ABO76708.1	Rhinovirus C	rhinovirus C3	15	S...HTTK	3	10	SGPVHTTK	34	1	3	10000	0.00039996	0.00257176	0.0494286	0.148705	>=	0.246684	0.636364	0.384615	0.862069	0.627321	0.00962204	0.0843007	>=	0.277188	0.654545	0.346154	0.931034	0.659814	-8.01071	-15.9765	6
https://www.iedb.org/epitope/566481	Linear peptide	VVPDTQASGPVHTTK	polyprotein	http://www.ncbi.nlm.nih.gov/protein/ABO76708.1	Rhinovirus C	rhinovirus C3	15	S...HTTK	8	15	SGPVHTTK	22	1	2	10000	0.00029997	0.00255077	0.0494286	0.148705	>=	0.246684	0.636364	0.384615	0.862069	0.627321	0.00962204	0.0843007	>=	0.277188	0.654545	0.346154	0.931034	0.659814	-8.01071	-15.9765	6
https://www.iedb.org/epitope/53124	Linear peptide	RAIWVRSSIPLRAAS	F protein	http://www.ncbi.nlm.nih.gov/protein/P0C045.2	Hepacivirus hominis	hepatitis C virus genotype 1a	15	S...LR.AS	7	15	SSIPLRAAS	1	1	17	10000	0.00179982	0.00371495	0.0432362	0.143249	>=	0.281167	0.654545	0.384615	0.896552	0.637931	0.0446015	0.135197	>=	0.324934	0.654545	0.807692	0.517241	0.633952	32.3741	1.69037	9
https://www.iedb.org/epitope/70826	Linear peptide	VRSSIPLRAASPTSW	F protein	http://www.ncbi.nlm.nih.gov/protein/P0C045.2	Hepacivirus hominis	hepatitis C virus genotype 1a	15	S...LR.AS	3	11	SSIPLRAAS	1	1	15	10000	0.00159984	0.00348276	0.0432362	0.143249	>=	0.281167	0.654545	0.384615	0.896552	0.637931	0.0446015	0.135197	>=	0.324934	0.654545	0.807692	0.517241	0.633952	32.3741	1.69037	9
https://www.iedb.org/epitope/566377	Linear peptide	QASGPVHTTKPQALG	polyprotein	http://www.ncbi.nlm.nih.gov/protein/ABO76708.1	Rhinovirus C	rhinovirus C3	15	SGP.H..K	3	10	SGPVHTTK	34	1	1	10000	0.00019998	0.00255077	0.0304555	0.13744	>=	0.377984	0.690909	0.653846	0.724138	0.657162	0.00336487	0.0707031	>=	0.462865	0.727273	0.807692	0.655172	0.737401	-7.4977	-21.2872	1
https://www.iedb.org/epitope/566481	Linear peptide	VVPDTQASGPVHTTK	polyprotein	http://www.ncbi.nlm.nih.gov/protein/ABO76708.1	Rhinovirus C	rhinovirus C3	15	SGP.H..K	8	15	SGPVHTTK	22	1	1	10000	0.00019998	0.00255077	0.0304555	0.13744	>=	0.377984	0.690909	0.653846	0.724138	0.657162	0.00336487	0.0707031	>=	0.462865	0.727273	0.807692	0.655172	0.737401	-7.4977	-21.2872	1
https://www.iedb.org/epitope/4755	Linear peptide	ASRQSLRRDLDASREA	M protein, serotype 24 precursor	http://www.ncbi.nlm.nih.gov/protein/P12379.1	Streptococcus pyogenes	Streptococcus pyogenes	16	SR.SLR	2	7	SRQSLR	2	1	42	10000	0.00429957	0.00626979	0.01042	0.124688	>=	0.351459	0.672727	0.730769	0.62069	0.703581	0.0450816	0.135781	>=	0.204244	0.618182	0.307692	0.896552	0.590186	31.3315	0.869461	9
https://www.iedb.org/epitope/11194	Linear peptide	EASRQSLRRDLDASRE	M protein, serotype 24 precursor	http://www.ncbi.nlm.nih.gov/protein/P12379.1	Streptococcus pyogenes	Streptococcus pyogenes	16	SR.SLR	3	8	SRQSLR	2	1	58	10000	0.00589941	0.00789705	0.01042	0.124688	>=	0.351459	0.672727	0.730769	0.62069	0.703581	0.0450816	0.135781	>=	0.204244	0.618182	0.307692	0.896552	0.590186	31.3315	0.869461	9
https://www.iedb.org/epitope/13887	Linear peptide	EQNKISEASRQSLRRD	M protein, serotype 24 precursor	http://www.ncbi.nlm.nih.gov/protein/P12379.1	Streptococcus pyogenes	Streptococcus pyogenes	16	SR.SLR	9	14	SRQSLR	1	1	56	10000	0.00569943	0.00770193	0.01042	0.124688	>=	0.351459	0.672727	0.730769	0.62069	0.703581	0.0450816	0.135781	>=	0.204244	0.618182	0.307692	0.896552	0.590186	31.3315	0.869461	9
https://www.iedb.org/epitope/51721	Linear peptide	QNKISEASRQSLRRDL	M protein, serotype 24 precursor	http://www.ncbi.nlm.nih.gov/protein/P12379.1	Streptococcus pyogenes	Streptococcus pyogenes	16	SR.SLR	8	13	SRQSLR	1	1	55	10000	0.00559944	0.00762119	0.01042	0.124688	>=	0.351459	0.672727	0.730769	0.62069	0.703581	0.0450816	0.135781	>=	0.204244	0.618182	0.307692	0.896552	0.590186	31.3315	0.869461	9
https://www.iedb.org/epitope/512083	Linear peptide	ASRQSLRRDLDASRE	M protein, serotype 24	http://www.ncbi.nlm.nih.gov/protein/WP_031499502.1	Streptococcus pyogenes	Streptococcus pyogenes	15	SR.SLR	2	7	SRQSLR	2	1	60	10000	0.00609939	0.00810572	0.01042	0.124688	>=	0.351459	0.672727	0.730769	0.62069	0.703581	0.0450816	0.135781	>=	0.204244	0.618182	0.307692	0.896552	0.590186	31.3315	0.869461	9
https://www.iedb.org/epitope/512449	Linear peptide	DASRQSLRRDLDASR	M protein, serotype 24	http://www.ncbi.nlm.nih.gov/protein/WP_031499502.1	Streptococcus pyogenes	Streptococcus pyogenes	15	SR.SLR	3	8	SRQSLR	2	1	58	10000	0.00589941	0.00789705	0.01042	0.124688	>=	0.351459	0.672727	0.730769	0.62069	0.703581	0.0450816	0.135781	>=	0.204244	0.618182	0.307692	0.896552	0.590186	31.3315	0.869461	9
https://www.iedb.org/epitope/514398	Linear peptide	EEEKQISDASRQSLR	M protein, serotype 24	http://www.ncbi.nlm.nih.gov/protein/WP_031499502.1	Streptococcus pyogenes	Streptococcus pyogenes	15	SR.SLR	10	15	SRQSLR	1	1	53	10000	0.00539946	0.00742173	0.01042	0.124688	>=	0.351459	0.672727	0.730769	0.62069	0.703581	0.0450816	0.135781	>=	0.204244	0.618182	0.307692	0.896552	0.590186	31.3315	0.869461	9
https://www.iedb.org/epitope/514451	Linear peptide	EEKQISDASRQSLRR	M protein, serotype 24	http://www.ncbi.nlm.nih.gov/protein/WP_031499502.1	Streptococcus pyogenes	Streptococcus pyogenes	15	SR.SLR	9	14	SRQSLR	1	1	58	10000	0.00589941	0.00789705	0.01042	0.124688	>=	0.351459	0.672727	0.730769	0.62069	0.703581	0.0450816	0.135781	>=	0.204244	0.618182	0.307692	0.896552	0.590186	31.3315	0.869461	9
https://www.iedb.org/epitope/514821	Linear peptide	EKQISDASRQSLRRD	M protein, serotype 24	http://www.ncbi.nlm.nih.gov/protein/WP_031499502.1	Streptococcus pyogenes	Streptococcus pyogenes	15	SR.SLR	8	13	SRQSLR	1	1	60	10000	0.00609939	0.00810572	0.01042	0.124688	>=	0.351459	0.672727	0.730769	0.62069	0.703581	0.0450816	0.135781	>=	0.204244	0.618182	0.307692	0.896552	0.590186	31.3315	0.869461	9
https://www.iedb.org/epitope/519164	Linear peptide	ISDASRQSLRRDLDA	M protein, serotype 24	http://www.ncbi.nlm.nih.gov/protein/WP_031499502.1	Streptococcus pyogenes	Streptococcus pyogenes	15	SR.SLR	5	10	SRQSLR	1	1	57	10000	0.00579942	0.00779827	0.01042	0.124688	>=	0.351459	0.672727	0.730769	0.62069	0.703581	0.0450816	0.135781	>=	0.204244	0.618182	0.307692	0.896552	0.590186	31.3315	0.869461	9
https://www.iedb.org/epitope/520257	Linear peptide	KQISDASRQSLRRDL	M protein, serotype 24	http://www.ncbi.nlm.nih.gov/protein/WP_031499502.1	Streptococcus pyogenes	Streptococcus pyogenes	15	SR.SLR	7	12	SRQSLR	1	1	58	10000	0.00589941	0.00789705	0.01042	0.124688	>=	0.351459	0.672727	0.730769	0.62069	0.703581	0.0450816	0.135781	>=	0.204244	0.618182	0.307692	0.896552	0.590186	31.3315	0.869461	9
https://www.iedb.org/epitope/524187	Linear peptide	QISDASRQSLRRDLD	M protein, serotype 24	http://www.ncbi.nlm.nih.gov/protein/WP_031499502.1	Streptococcus pyogenes	Streptococcus pyogenes	15	SR.SLR	6	11	SRQSLR	1	1	55	10000	0.00559944	0.00762119	0.01042	0.124688	>=	0.351459	0.672727	0.730769	0.62069	0.703581	0.0450816	0.135781	>=	0.204244	0.618182	0.307692	0.896552	0.590186	31.3315	0.869461	9
https://www.iedb.org/epitope/525691	Linear peptide	SDASRQSLRRDLDAS	M protein, serotype 24	http://www.ncbi.nlm.nih.gov/protein/WP_031499502.1	Streptococcus pyogenes	Streptococcus pyogenes	15	SR.SLR	4	9	SRQSLR	1	1	48	10000	0.00489951	0.00690305	0.01042	0.124688	>=	0.351459	0.672727	0.730769	0.62069	0.703581	0.0450816	0.135781	>=	0.204244	0.618182	0.307692	0.896552	0.590186	31.3315	0.869461	9
https://www.iedb.org/epitope/526838	Linear peptide	SRQSLRRDLDASREA	M protein, serotype 24	http://www.ncbi.nlm.nih.gov/protein/WP_031499502.1	Streptococcus pyogenes	Streptococcus pyogenes	15	SR.SLR	1	6	SRQSLR	2	1	51	10000	0.00519948	0.00722471	0.01042	0.124688	>=	0.351459	0.672727	0.730769	0.62069	0.703581	0.0450816	0.135781	>=	0.204244	0.618182	0.307692	0.896552	0.590186	31.3315	0.869461	9
https://www.iedb.org/epitope/5571	Linear peptide	AVTNPEKTL	molecular chaperone DnaK	http://www.ncbi.nlm.nih.gov/protein/YP_328213.1	Chlamydia trachomatis	Chlamydia trachomatis	9	VTNP.K	2	7	VTNPEK	1	1	7	10000	0.00079992	0.0027899	0.0358475	0.140569	>=	0.319629	0.672727	0.423077	0.896552	0.635279	0.0212775	0.103479	>=	0.286472	0.636364	0.769231	0.517241	0.659151	-9.60885	0.941847	4
https://www.iedb.org/epitope/231800	Linear peptide	AQPAPQAPY	hypothetical protein	http://www.ncbi.nlm.nih.gov/protein/S33015	human gammaherpesvirus 4	human gammaherpesvirus 4	9	A...PQ.PY	1	9	AQPAPQAPY	2	1	20	10000	0.00209979	0.0040232	0.000692393	0.0787122	>=	0.424403	0.709091	0.769231	0.655172	0.740053	0.0151434	0.094971	>=	0.343501	0.672727	0.653846	0.689655	0.677719	-10.9353	15.4825	4
https://www.iedb.org/epitope/695664	Linear peptide	PDVAAQPAPQAPYQG	EBNA3C latent protein [Human gammaherpesvirus 4]	http://www.ncbi.nlm.nih.gov/protein/ANI26360.1	human gammaherpesvirus 4	human gammaherpesvirus 4	15	A...PQ.PY	5	13	AQPAPQAPY	2	1	54	10000	0.00549945	0.00751455	0.000692393	0.0787122	>=	0.424403	0.709091	0.769231	0.655172	0.740053	0.0151434	0.094971	>=	0.343501	0.672727	0.653846	0.689655	0.677719	-10.9353	15.4825	4
https://www.iedb.org/epitope/18508	Linear peptide	GAAILTPTPVNPSTA	Large structural phosphoprotein	http://www.ncbi.nlm.nih.gov/protein/P08318.1	Human betaherpesvirus 5	Human betaherpesvirus 5	15	A.I.TP.P	2	9	AAILTPTP	1	1	21	10000	0.00219978	0.004125	0.0261885	0.13744	>=	0.301061	0.654545	0.576923	0.724138	0.639257	0.012426	0.0901498	>=	0.271883	0.618182	0.961538	0.310345	0.639257	-2.40777	0.815668	4
https://www.iedb.org/epitope/18578	Linear peptide	GAGAAILTPTPVNPS	Large structural phosphoprotein	http://www.ncbi.nlm.nih.gov/protein/P08318.1	Human betaherpesvirus 5	Human betaherpesvirus 5	15	A.I.TP.P	4	11	AAILTPTP	1	1	18	10000	0.00189981	0.00380571	0.0261885	0.13744	>=	0.301061	0.654545	0.576923	0.724138	0.639257	0.012426	0.0901498	>=	0.271883	0.618182	0.961538	0.310345	0.639257	-2.40777	0.815668	4
https://www.iedb.org/epitope/46440	Linear peptide	NVPAGAGAAILTPTP	Large structural phosphoprotein	http://www.ncbi.nlm.nih.gov/protein/P08318.1	Human betaherpesvirus 5	Human betaherpesvirus 5	15	A.I.TP.P	8	15	AAILTPTP	1	1	9	10000	0.0009999	0.00295618	0.0261885	0.13744	>=	0.301061	0.654545	0.576923	0.724138	0.639257	0.012426	0.0901498	>=	0.271883	0.618182	0.961538	0.310345	0.639257	-2.40777	0.815668	4
https://www.iedb.org/epitope/46441	Linear peptide	NVPAGAGAAILTPTPVNPST	phosphoprotein 150	http://www.ncbi.nlm.nih.gov/protein/AAA45992.1	Human betaherpesvirus 5	Human betaherpesvirus 5	20	A.I.TP.P	8	15	AAILTPTP	1	1	18	10000	0.00189981	0.00380571	0.0261885	0.13744	>=	0.301061	0.654545	0.576923	0.724138	0.639257	0.012426	0.0901498	>=	0.271883	0.618182	0.961538	0.310345	0.639257	-2.40777	0.815668	4
https://www.iedb.org/epitope/46800	Linear peptide	PAGAGAAILTPTPVN	Large structural phosphoprotein	http://www.ncbi.nlm.nih.gov/protein/P08318.1	Human betaherpesvirus 5	Human betaherpesvirus 5	15	A.I.TP.P	6	13	AAILTPTP	1	1	14	10000	0.00149985	0.00338414	0.0261885	0.13744	>=	0.301061	0.654545	0.576923	0.724138	0.639257	0.012426	0.0901498	>=	0.271883	0.618182	0.961538	0.310345	0.639257	-2.40777	0.815668	4
https://www.iedb.org/epitope/84051	Linear peptide	ITTLATADIPTPPPT	Uncharacterized 8.9 kDa protein	http://www.ncbi.nlm.nih.gov/protein/P68631.1	Vaccinia virus	Vaccinia virus WR	15	A.I.TP.P	7	14	ADIPTPPP	1	1	47	10000	0.00479952	0.0068175	0.0261885	0.13744	>=	0.301061	0.654545	0.576923	0.724138	0.639257	0.012426	0.0901498	>=	0.271883	0.618182	0.961538	0.310345	0.639257	-2.40777	0.815668	4
https://www.iedb.org/epitope/89324	Linear peptide	TADIPTPPPTGHVTR	Uncharacterized 8.9 kDa protein	http://www.ncbi.nlm.nih.gov/protein/P68631.1	Vaccinia virus	Vaccinia virus WR	15	A.I.TP.P	2	9	ADIPTPPP	1	1	38	10000	0.00389961	0.00581268	0.0261885	0.13744	>=	0.301061	0.654545	0.576923	0.724138	0.639257	0.012426	0.0901498	>=	0.271883	0.618182	0.961538	0.310345	0.639257	-2.40777	0.815668	4
https://www.iedb.org/epitope/741192	Linear peptide	AEESEPAGAAGLPTPPVDPT	Envelope glycoprotein I	http://www.ncbi.nlm.nih.gov/protein/P06487.1	Human alphaherpesvirus 1	Human alphaherpesvirus 1	20	A.L.TP..D	10	18	AGLPTPPVD	2	1	1	10000	0.00019998	0.00255077	0.0383619	0.141305	>=	0.363395	0.672727	0.846154	0.517241	0.629973	0.000649898	0.0509628	>=	0.517241	0.745455	1	0.517241	0.734748	-14.2536	14.3712	4
https://www.iedb.org/epitope/2199666	Linear peptide	GFVRDAALLTPIGDM	type III secretion system ATPase [Bordetella pertussis Tohama I]	http://www.ncbi.nlm.nih.gov/protein/NP_880888.1	Bordetella pertussis	Bordetella pertussis Tohama I	15	A.L.TP..D	6	14	AALLTPIGD	1	1	14	10000	0.00149985	0.00338414	0.0383619	0.141305	>=	0.363395	0.672727	0.846154	0.517241	0.629973	0.000649898	0.0509628	>=	0.517241	0.745455	1	0.517241	0.734748	-14.2536	14.3712	4
https://www.iedb.org/epitope/510889	Linear peptide	AESNKQNTASTETTT	streptolysin O, partial	http://www.ncbi.nlm.nih.gov/protein/BAA84192.1	Streptococcus pyogenes	Streptococcus pyogenes	15	ESNK..T	2	8	ESNKQNT	4	1	7	10000	0.00079992	0.0027899	0.0369014	0.141305	>=	0.34748	0.672727	0.692308	0.655172	0.643236	0.0108991	0.0888997	>=	0.367374	0.672727	0.884615	0.482759	0.664456	-3.23432	5.45948	4
https://www.iedb.org/epitope/511370	Linear peptide	ANAESNKQNTASTET	streptolysin O, partial	http://www.ncbi.nlm.nih.gov/protein/BAA84192.1	Streptococcus pyogenes	Streptococcus pyogenes	15	ESNK..T	4	10	ESNKQNT	4	1	9	10000	0.0009999	0.00295618	0.0369014	0.141305	>=	0.34748	0.672727	0.692308	0.655172	0.643236	0.0108991	0.0888997	>=	0.367374	0.672727	0.884615	0.482759	0.664456	-3.23432	5.45948	4
https://www.iedb.org/epitope/515342	Linear peptide	ESNKQNTASTETTTT	alveolysin	http://www.ncbi.nlm.nih.gov/protein/WP_032460349.1	Streptococcus pyogenes	Streptococcus pyogenes	15	ESNK..T	1	7	ESNKQNT	4	1	13	10000	0.00139986	0.00328297	0.0369014	0.141305	>=	0.34748	0.672727	0.692308	0.655172	0.643236	0.0108991	0.0888997	>=	0.367374	0.672727	0.884615	0.482759	0.664456	-3.23432	5.45948	4
https://www.iedb.org/epitope/516940	Linear peptide	GNLVTANAESNKQNT	alveolysin	http://www.ncbi.nlm.nih.gov/protein/WP_032460349.1	Streptococcus pyogenes	Streptococcus pyogenes	15	ESNK..T	9	15	ESNKQNT	1	1	7	10000	0.00079992	0.0027899	0.0369014	0.141305	>=	0.34748	0.672727	0.692308	0.655172	0.643236	0.0108991	0.0888997	>=	0.367374	0.672727	0.884615	0.482759	0.664456	-3.23432	5.45948	4
https://www.iedb.org/epitope/522322	Linear peptide	LVTANAESNKQNTAS	streptolysin O, partial	http://www.ncbi.nlm.nih.gov/protein/BAA84192.1	Streptococcus pyogenes	Streptococcus pyogenes	15	ESNK..T	7	13	ESNKQNT	3	1	4	10000	0.00049995	0.0025931	0.0369014	0.141305	>=	0.34748	0.672727	0.692308	0.655172	0.643236	0.0108991	0.0888997	>=	0.367374	0.672727	0.884615	0.482759	0.664456	-3.23432	5.45948	4
https://www.iedb.org/epitope/522634	Linear peptide	NAESNKQNTASTETT	alveolysin	http://www.ncbi.nlm.nih.gov/protein/WP_032460349.1	Streptococcus pyogenes	Streptococcus pyogenes	15	ESNK..T	3	9	ESNKQNT	4	1	10	10000	0.00109989	0.00305797	0.0369014	0.141305	>=	0.34748	0.672727	0.692308	0.655172	0.643236	0.0108991	0.0888997	>=	0.367374	0.672727	0.884615	0.482759	0.664456	-3.23432	5.45948	4
https://www.iedb.org/epitope/522986	Linear peptide	NLVTANAESNKQNTA	alveolysin	http://www.ncbi.nlm.nih.gov/protein/WP_032460349.1	Streptococcus pyogenes	Streptococcus pyogenes	15	ESNK..T	8	14	ESNKQNT	2	1	9	10000	0.0009999	0.00295618	0.0369014	0.141305	>=	0.34748	0.672727	0.692308	0.655172	0.643236	0.0108991	0.0888997	>=	0.367374	0.672727	0.884615	0.482759	0.664456	-3.23432	5.45948	4
https://www.iedb.org/epitope/527197	Linear peptide	TANAESNKQNTASTE	streptolysin O, partial	http://www.ncbi.nlm.nih.gov/protein/BAA84192.1	Streptococcus pyogenes	Streptococcus pyogenes	15	ESNK..T	5	11	ESNKQNT	4	1	5	10000	0.00059994	0.00267067	0.0369014	0.141305	>=	0.34748	0.672727	0.692308	0.655172	0.643236	0.0108991	0.0888997	>=	0.367374	0.672727	0.884615	0.482759	0.664456	-3.23432	5.45948	4
https://www.iedb.org/epitope/529578	Linear peptide	VTANAESNKQNTAST	streptolysin O, partial	http://www.ncbi.nlm.nih.gov/protein/BAA84192.1	Streptococcus pyogenes	Streptococcus pyogenes	15	ESNK..T	6	12	ESNKQNT	4	1	8	10000	0.00089991	0.0028435	0.0369014	0.141305	>=	0.34748	0.672727	0.692308	0.655172	0.643236	0.0108991	0.0888997	>=	0.367374	0.672727	0.884615	0.482759	0.664456	-3.23432	5.45948	4
https://www.iedb.org/epitope/513863	Linear peptide	DTKGSLRTELLAAKA	surface exclusion protein, partial	http://www.ncbi.nlm.nih.gov/protein/WP_043885003.1	Streptococcus pyogenes	Streptococcus pyogenes	15	GS..T.LL	4	11	GSLRTELL	1	1	13	10000	0.00139986	0.00328297	0.0293376	0.13744	>=	0.328912	0.654545	0.846154	0.482759	0.648541	0.0477141	0.137516	>=	0.255968	0.618182	0.807692	0.448276	0.6313	3.55212	-7.23325	4
https://www.iedb.org/epitope/517540	Linear peptide	GSLRTELLAAKAKQA	surface exclusion protein, partial	http://www.ncbi.nlm.nih.gov/protein/WP_043885003.1	Streptococcus pyogenes	Streptococcus pyogenes	15	GS..T.LL	1	8	GSLRTELL	1	1	11	10000	0.00119988	0.00310143	0.0293376	0.13744	>=	0.328912	0.654545	0.846154	0.482759	0.648541	0.0477141	0.137516	>=	0.255968	0.618182	0.807692	0.448276	0.6313	3.55212	-7.23325	4
https://www.iedb.org/epitope/519858	Linear peptide	KGSLRTELLAAKAKQ	surface exclusion protein, partial	http://www.ncbi.nlm.nih.gov/protein/WP_043885003.1	Streptococcus pyogenes	Streptococcus pyogenes	15	GS..T.LL	2	9	GSLRTELL	1	1	8	10000	0.00089991	0.0028435	0.0293376	0.13744	>=	0.328912	0.654545	0.846154	0.482759	0.648541	0.0477141	0.137516	>=	0.255968	0.618182	0.807692	0.448276	0.6313	3.55212	-7.23325	4
https://www.iedb.org/epitope/521458	Linear peptide	LNDTKGSLRTELLAA	surface exclusion protein, partial	http://www.ncbi.nlm.nih.gov/protein/WP_043885003.1	Streptococcus pyogenes	Streptococcus pyogenes	15	GS..T.LL	6	13	GSLRTELL	1	1	18	10000	0.00189981	0.00380571	0.0293376	0.13744	>=	0.328912	0.654545	0.846154	0.482759	0.648541	0.0477141	0.137516	>=	0.255968	0.618182	0.807692	0.448276	0.6313	3.55212	-7.23325	4
https://www.iedb.org/epitope/522699	Linear peptide	NDTKGSLRTELLAAK	surface exclusion protein, partial	http://www.ncbi.nlm.nih.gov/protein/WP_043885003.1	Streptococcus pyogenes	Streptococcus pyogenes	15	GS..T.LL	5	12	GSLRTELL	1	1	16	10000	0.00169983	0.00360256	0.0293376	0.13744	>=	0.328912	0.654545	0.846154	0.482759	0.648541	0.0477141	0.137516	>=	0.255968	0.618182	0.807692	0.448276	0.6313	3.55212	-7.23325	4
https://www.iedb.org/epitope/524296	Linear peptide	QLNDTKGSLRTELLA	surface exclusion protein, partial	http://www.ncbi.nlm.nih.gov/protein/WP_043885003.1	Streptococcus pyogenes	Streptococcus pyogenes	15	GS..T.LL	7	14	GSLRTELL	1	1	18	10000	0.00189981	0.00380571	0.0293376	0.13744	>=	0.328912	0.654545	0.846154	0.482759	0.648541	0.0477141	0.137516	>=	0.255968	0.618182	0.807692	0.448276	0.6313	3.55212	-7.23325	4
https://www.iedb.org/epitope/525289	Linear peptide	RQLNDTKGSLRTELL	surface exclusion protein, partial	http://www.ncbi.nlm.nih.gov/protein/WP_043885003.1	Streptococcus pyogenes	Streptococcus pyogenes	15	GS..T.LL	8	15	GSLRTELL	1	1	16	10000	0.00169983	0.00360256	0.0293376	0.13744	>=	0.328912	0.654545	0.846154	0.482759	0.648541	0.0477141	0.137516	>=	0.255968	0.618182	0.807692	0.448276	0.6313	3.55212	-7.23325	4
https://www.iedb.org/epitope/527586	Linear peptide	TKGSLRTELLAAKAK	surface exclusion protein, partial	http://www.ncbi.nlm.nih.gov/protein/WP_043885003.1	Streptococcus pyogenes	Streptococcus pyogenes	15	GS..T.LL	3	10	GSLRTELL	1	1	5	10000	0.00059994	0.00267067	0.0293376	0.13744	>=	0.328912	0.654545	0.846154	0.482759	0.648541	0.0477141	0.137516	>=	0.255968	0.618182	0.807692	0.448276	0.6313	3.55212	-7.23325	4
https://www.iedb.org/epitope/2196996	Linear peptide	DVVLRHFGSLATALL	membrane protein [Bordetella pertussis Tohama I]	http://www.ncbi.nlm.nih.gov/protein/NP_880183.1	Bordetella pertussis	Bordetella pertussis Tohama I	15	GS..T.LL	8	15	GSLATALL	1	1	17	10000	0.00179982	0.00371495	0.0293376	0.13744	>=	0.328912	0.654545	0.846154	0.482759	0.648541	0.0477141	0.137516	>=	0.255968	0.618182	0.807692	0.448276	0.6313	3.55212	-7.23325	4
https://www.iedb.org/epitope/24922	Linear peptide	HTIKTLGVY	Major envelope protein	http://www.ncbi.nlm.nih.gov/protein/P04021.1	Vaccinia virus	Vaccinia virus	9	HT.KTL	1	6	HTIKTL	2	1	20	10000	0.00209979	0.0040232	0.0380523	0.141305	>=	0.200265	0.618182	0.269231	0.931034	0.579576	0.0060922	0.0766418	>=	0.355438	0.672727	0.769231	0.586207	0.679045	-4.34555	-16.052	6
https://www.iedb.org/epitope/82650	Linear peptide	GGSIHTIKTLGVYSD	Major envelope protein	http://www.ncbi.nlm.nih.gov/protein/P04021.1	Vaccinia virus	Vaccinia virus WR	15	HT.KTL	5	10	HTIKTL	4	1	20	10000	0.00209979	0.0040232	0.0380523	0.141305	>=	0.200265	0.618182	0.269231	0.931034	0.579576	0.0060922	0.0766418	>=	0.355438	0.672727	0.769231	0.586207	0.679045	-4.34555	-16.052	6
https://www.iedb.org/epitope/83504	Linear peptide	IHTIKTLGVY	Major envelope protein	http://www.ncbi.nlm.nih.gov/protein/P04021.1	Vaccinia virus	Vaccinia virus WR	10	HT.KTL	2	7	HTIKTL	2	1	30	10000	0.00309969	0.00496491	0.0380523	0.141305	>=	0.200265	0.618182	0.269231	0.931034	0.579576	0.0060922	0.0766418	>=	0.355438	0.672727	0.769231	0.586207	0.679045	-4.34555	-16.052	6
https://www.iedb.org/epitope/83505	Linear peptide	IHTIKTLGVYSDYPP	Major envelope protein	http://www.ncbi.nlm.nih.gov/protein/P04021.1	Vaccinia virus	Vaccinia virus WR	15	HT.KTL	2	7	HTIKTL	2	1	38	10000	0.00389961	0.00581268	0.0380523	0.141305	>=	0.200265	0.618182	0.269231	0.931034	0.579576	0.0060922	0.0766418	>=	0.355438	0.672727	0.769231	0.586207	0.679045	-4.34555	-16.052	6
https://www.iedb.org/epitope/86647	Linear peptide	NASFTGGSIHTIKTL	Major envelope protein	http://www.ncbi.nlm.nih.gov/protein/P04021.1	Vaccinia virus	Vaccinia virus WR	15	HT.KTL	10	15	HTIKTL	4	1	30	10000	0.00309969	0.00496491	0.0380523	0.141305	>=	0.200265	0.618182	0.269231	0.931034	0.579576	0.0060922	0.0766418	>=	0.355438	0.672727	0.769231	0.586207	0.679045	-4.34555	-16.052	6
https://www.iedb.org/epitope/188748	Linear peptide	SIHTIKTLGV	Envelope protein F13	http://www.ncbi.nlm.nih.gov/protein/P20638.1	Vaccinia virus	Vaccinia virus Copenhagen	10	HT.KTL	3	8	HTIKTL	2	1	25	10000	0.00259974	0.00449595	0.0380523	0.141305	>=	0.200265	0.618182	0.269231	0.931034	0.579576	0.0060922	0.0766418	>=	0.355438	0.672727	0.769231	0.586207	0.679045	-4.34555	-16.052	6
https://www.iedb.org/epitope/1608153	Linear peptide	IKLSLARARSLVETC	DNA polymerase processivity factor	https://www.uniprot.org/uniprot/A0A6C0PKR3.1	Human betaherpesvirus 5	Human betaherpesvirus 5	15	K.SLA...S	2	10	KLSLARARS	1	1	4	10000	0.00049995	0.0025931	0.0371491	0.141305	>=	0.238727	0.636364	0.307692	0.931034	0.584881	0.04184	0.131457	>=	0.230769	0.636364	0.230769	1	0.598143	-3.07581	-6.7811	4
https://www.iedb.org/epitope/2195414	Linear peptide	AVALIKSSLATANSA	hypothetical protein BP3441 [Bordetella pertussis Tohama I]	http://www.ncbi.nlm.nih.gov/protein/NP_881967.1	Bordetella pertussis	Bordetella pertussis Tohama I	15	K.SLA...S	6	14	KSSLATANS	1	1	36	10000	0.00369963	0.00559059	0.0371491	0.141305	>=	0.238727	0.636364	0.307692	0.931034	0.584881	0.04184	0.131457	>=	0.230769	0.636364	0.230769	1	0.598143	-3.07581	-6.7811	4
https://www.iedb.org/epitope/740654	Linear peptide	VNKKPTLLFTSSDDAYLS	Phosphoprotein 85	http://www.ncbi.nlm.nih.gov/protein/Q9QJ49.1	Human betaherpesvirus 6B	Human betaherpesvirus 6B	18	K.TL...SS	4	12	KPTLLFTSS	1	1	6	10000	0.00069993	0.00272558	0.0137277	0.126953	>=	0.297082	0.654545	0.538462	0.758621	0.64191	0.0256259	0.111381	>=	0.404509	0.709091	0.576923	0.827586	0.672414	-3.05354	-6.6826	4
https://www.iedb.org/epitope/46976	Linear peptide	PATLLQPQPASSKTTSSRNV	phosphoprotein 150	http://www.ncbi.nlm.nih.gov/protein/AAA45992.1	Human betaherpesvirus 5	Human betaherpesvirus 5	20	L..P.P.S.K	4	13	LLQPQPASSK	2	1	3	10000	0.00039996	0.00257176	0.0242688	0.13744	>=	0.248011	0.618182	0.730769	0.517241	0.636605	0.0355868	0.125175	>=	0.335544	0.672727	0.576923	0.758621	0.669761	0.0284323	-4.38788	4
https://www.iedb.org/epitope/2196382	Linear peptide	DIMFDTVALSLPHLK	exported protein [Bordetella pertussis Tohama I]	http://www.ncbi.nlm.nih.gov/protein/NP_881739.1	Bordetella pertussis	Bordetella pertussis Tohama I	15	L.LPHL	9	14	LSLPHL	2	1	93	10000	0.00939906	0.0113735	0.000364203	0.0787122	>=	0.515915	0.763636	0.653846	0.862069	0.761273	0.00472725	0.0762915	>=	0.396552	0.709091	0.5	0.896552	0.724138	2.85233	-9.99929	4
https://www.iedb.org/epitope/2203830	Linear peptide	LAAVAAVALLRLPHL	membrane protein [Bordetella pertussis Tohama I]	http://www.ncbi.nlm.nih.gov/protein/NP_881152.1	Bordetella pertussis	Bordetella pertussis Tohama I	15	L.LPHL	10	15	LRLPHL	5	1	154	10000	0.0154985	0.0176055	0.000364203	0.0787122	>=	0.515915	0.763636	0.653846	0.862069	0.761273	0.00472725	0.0762915	>=	0.396552	0.709091	0.5	0.896552	0.724138	2.85233	-9.99929	4
https://www.iedb.org/epitope/2205335	Linear peptide	LLRLPHLLLGAARRR	membrane protein [Bordetella pertussis Tohama I]	http://www.ncbi.nlm.nih.gov/protein/NP_881152.1	Bordetella pertussis	Bordetella pertussis Tohama I	15	L.LPHL	2	7	LRLPHL	8	1	680	10000	0.0680932	0.0691891	0.000364203	0.0787122	>=	0.515915	0.763636	0.653846	0.862069	0.761273	0.00472725	0.0762915	>=	0.396552	0.709091	0.5	0.896552	0.724138	2.85233	-9.99929	4
https://www.iedb.org/epitope/2210212	Linear peptide	QPFDLLILDLGLPHL	two component system response regulatory protein [Bordetella pertussis Tohama I]	http://www.ncbi.nlm.nih.gov/protein/NP_881174.1	Bordetella pertussis	Bordetella pertussis Tohama I	15	L.LPHL	10	15	LGLPHL	1	1	82	10000	0.00829917	0.0103203	0.000364203	0.0787122	>=	0.515915	0.763636	0.653846	0.862069	0.761273	0.00472725	0.0762915	>=	0.396552	0.709091	0.5	0.896552	0.724138	2.85233	-9.99929	4
https://www.iedb.org/epitope/168435	Linear peptide	EFLVNAWKKKKNPMGFAYDT	polyprotein	http://www.ncbi.nlm.nih.gov/protein/AAL55821.1	Hepacivirus hominis	Hepatitis C virus subtype 1b	20	L.NAW.K	3	9	LVNAWKK	1	1	15	10000	0.00159984	0.00348276	0.0447896	0.144899	>=	0.286472	0.636364	0.769231	0.517241	0.643236	0.00716259	0.080214	>=	0.466844	0.727273	0.846154	0.62069	0.706897	-12.7305	24.5495	4
https://www.iedb.org/epitope/168652	Linear peptide	GFQYSPGQRVEFLVNAWKKK	polyprotein	http://www.ncbi.nlm.nih.gov/protein/AAL55821.1	Hepacivirus hominis	Hepatitis C virus subtype 1b	20	L.NAW.K	13	19	LVNAWKK	1	1	16	10000	0.00169983	0.00360256	0.0447896	0.144899	>=	0.286472	0.636364	0.769231	0.517241	0.643236	0.00716259	0.080214	>=	0.466844	0.727273	0.846154	0.62069	0.706897	-12.7305	24.5495	4
https://www.iedb.org/epitope/869976	Linear peptide	CRLIRLTLINAWKKIFPS	helicase/primase complex	http://www.ncbi.nlm.nih.gov/protein/NP_050224.1	Human betaherpesvirus 6B	Human betaherpesvirus 6B	18	L.NAW.K	8	14	LINAWKK	1	1	13	10000	0.00139986	0.00328297	0.0447896	0.144899	>=	0.286472	0.636364	0.769231	0.517241	0.643236	0.00716259	0.080214	>=	0.466844	0.727273	0.846154	0.62069	0.706897	-12.7305	24.5495	4
https://www.iedb.org/epitope/870672	Linear peptide	LINAWKKIFPSIDTHTHP	helicase/primase complex	http://www.ncbi.nlm.nih.gov/protein/NP_050224.1	Human betaherpesvirus 6B	Human betaherpesvirus 6B	18	L.NAW.K	1	7	LINAWKK	1	1	6	10000	0.00069993	0.00272558	0.0447896	0.144899	>=	0.286472	0.636364	0.769231	0.517241	0.643236	0.00716259	0.080214	>=	0.466844	0.727273	0.846154	0.62069	0.706897	-12.7305	24.5495	4
https://www.iedb.org/epitope/871116	Linear peptide	RLPPHTQPV	envelope protein UL20	http://www.ncbi.nlm.nih.gov/protein/1059802558	Human alphaherpesvirus 1	Human alphaherpesvirus 1	9	LP.HTQ	2	7	LPPHTQ	1	1	22	10000	0.00229977	0.00421389	0.0173045	0.130027	>=	0.301061	0.654545	0.576923	0.724138	0.636605	0.0103386	0.087165	>=	0.307692	0.672727	0.307692	1	0.645889	-2.86211	-15.062	6
https://www.iedb.org/epitope/223372	Linear peptide	LPTHLYKNF	pertussis toxin S5 subunit precursor	http://www.ncbi.nlm.nih.gov/protein/AAA22984.1	Bordetella pertussis	Bordetella pertussis	9	LPTH..K	1	7	LPTHLYK	1	1	12	10000	0.00129987	0.00319598	0.0100782	0.124688	>=	0.298408	0.636364	0.884615	0.413793	0.671088	0.0136135	0.091313	>=	0.275862	0.618182	1	0.275862	0.627321	-3.3863	-16.7683	6
https://www.iedb.org/epitope/41884	Linear peptide	MKTVAFDLSSPQKSGTGPQPGSAGM	phosphoprotein 150	http://www.ncbi.nlm.nih.gov/protein/AAA45992.1	Human betaherpesvirus 5	Human betaherpesvirus 5	25	LS.PQK	8	13	LSSPQK	2	1	32	10000	0.00329967	0.00514673	0.0421946	0.142455	>=	0.35809	0.690909	0.461538	0.896552	0.66313	0.0160707	0.0974048	>=	0.29443	0.636364	0.846154	0.448276	0.660477	-0.741876	-3.33948	4
https://www.iedb.org/epitope/41885	Linear peptide	MKTVAFDLSSPQKSGTGPQPGSAGMGGAKTPSDAVQNILQKIEKIKNTEE	phosphoprotein 150	http://www.ncbi.nlm.nih.gov/protein/AAA45992.1	Human betaherpesvirus 5	Human betaherpesvirus 5	50	LS.PQK	8	13	LSSPQK	6	1	20	10000	0.00209979	0.0040232	0.0421946	0.142455	>=	0.35809	0.690909	0.461538	0.896552	0.66313	0.0160707	0.0974048	>=	0.29443	0.636364	0.846154	0.448276	0.660477	-0.741876	-3.33948	4
https://www.iedb.org/epitope/41886	Linear peptide	MKTVAFDLSSPQKSGTGPQPGSAGMGGAKTPSDAVQNISQKIEKIKNTEE	Large structural phosphoprotein	https://ontology.iedb.org/ontology/ONTIE_0002053	Human betaherpesvirus 5	Human betaherpesvirus 5	50	LS.PQK	8	13	LSSPQK	6	1	31	10000	0.00319968	0.00505383	0.0421946	0.142455	>=	0.35809	0.690909	0.461538	0.896552	0.66313	0.0160707	0.0974048	>=	0.29443	0.636364	0.846154	0.448276	0.660477	-0.741876	-3.33948	4
https://www.iedb.org/epitope/67580	Linear peptide	VAFDLSSPQKSGTGPQPGSA	phosphoprotein 150	http://www.ncbi.nlm.nih.gov/protein/AAA45992.1	Human betaherpesvirus 5	Human betaherpesvirus 5	20	LS.PQK	5	10	LSSPQK	2	1	32	10000	0.00329967	0.00514673	0.0421946	0.142455	>=	0.35809	0.690909	0.461538	0.896552	0.66313	0.0160707	0.0974048	>=	0.29443	0.636364	0.846154	0.448276	0.660477	-0.741876	-3.33948	4
https://www.iedb.org/epitope/1605759	Linear peptide	GMKTVAFDLSSPQKS	Tegument protein pp150	http://www.ncbi.nlm.nih.gov/protein/Q6SW99.1	Human betaherpesvirus 5	Human betaherpesvirus 5	15	LS.PQK	9	14	LSSPQK	2	1	25	10000	0.00259974	0.00449595	0.0421946	0.142455	>=	0.35809	0.690909	0.461538	0.896552	0.66313	0.0160707	0.0974048	>=	0.29443	0.636364	0.846154	0.448276	0.660477	-0.741876	-3.33948	4
https://www.iedb.org/epitope/510623	Linear peptide	AALAYANLPDETKKA	peptidase C5, partial	http://www.ncbi.nlm.nih.gov/protein/WP_033887766.1	Streptococcus pyogenes	Streptococcus pyogenes	15	NLP..T.K	7	14	NLPDETKK	1	1	10	10000	0.00109989	0.00305797	0.00813169	0.124688	>=	0.350133	0.690909	0.384615	0.965517	0.677719	0.00243855	0.0707031	>=	0.462865	0.727273	0.807692	0.655172	0.737401	-1.29872	-18.0879	6
https://www.iedb.org/epitope/511250	Linear peptide	ALAYANLPDETKKAF	peptidase C5, partial	http://www.ncbi.nlm.nih.gov/protein/WP_033887766.1	Streptococcus pyogenes	Streptococcus pyogenes	15	NLP..T.K	6	13	NLPDETKK	1	1	6	10000	0.00069993	0.00272558	0.00813169	0.124688	>=	0.350133	0.690909	0.384615	0.965517	0.677719	0.00243855	0.0707031	>=	0.462865	0.727273	0.807692	0.655172	0.737401	-1.29872	-18.0879	6
https://www.iedb.org/epitope/511395	Linear peptide	ANLPDETKKAFDYAK	peptidase C5, partial	http://www.ncbi.nlm.nih.gov/protein/WP_033887766.1	Streptococcus pyogenes	Streptococcus pyogenes	15	NLP..T.K	2	9	NLPDETKK	1	1	7	10000	0.00079992	0.0027899	0.00813169	0.124688	>=	0.350133	0.690909	0.384615	0.965517	0.677719	0.00243855	0.0707031	>=	0.462865	0.727273	0.807692	0.655172	0.737401	-1.29872	-18.0879	6
https://www.iedb.org/epitope/512329	Linear peptide	AYANLPDETKKAFDY	peptidase C5, partial	http://www.ncbi.nlm.nih.gov/protein/WP_033887766.1	Streptococcus pyogenes	Streptococcus pyogenes	15	NLP..T.K	4	11	NLPDETKK	1	1	4	10000	0.00049995	0.0025931	0.00813169	0.124688	>=	0.350133	0.690909	0.384615	0.965517	0.677719	0.00243855	0.0707031	>=	0.462865	0.727273	0.807692	0.655172	0.737401	-1.29872	-18.0879	6
https://www.iedb.org/epitope/520823	Linear peptide	LAYANLPDETKKAFD	peptidase C5, partial	http://www.ncbi.nlm.nih.gov/protein/WP_033887766.1	Streptococcus pyogenes	Streptococcus pyogenes	15	NLP..T.K	5	12	NLPDETKK	1	1	1	10000	0.00019998	0.00255077	0.00813169	0.124688	>=	0.350133	0.690909	0.384615	0.965517	0.677719	0.00243855	0.0707031	>=	0.462865	0.727273	0.807692	0.655172	0.737401	-1.29872	-18.0879	6
https://www.iedb.org/epitope/522624	Linear peptide	NAALAYANLPDETKK	peptidase C5, partial	http://www.ncbi.nlm.nih.gov/protein/WP_033887766.1	Streptococcus pyogenes	Streptococcus pyogenes	15	NLP..T.K	8	15	NLPDETKK	1	1	4	10000	0.00049995	0.0025931	0.00813169	0.124688	>=	0.350133	0.690909	0.384615	0.965517	0.677719	0.00243855	0.0707031	>=	0.462865	0.727273	0.807692	0.655172	0.737401	-1.29872	-18.0879	6
https://www.iedb.org/epitope/522957	Linear peptide	NLPDETKKAFDYAKS	peptidase C5, partial	http://www.ncbi.nlm.nih.gov/protein/WP_033887766.1	Streptococcus pyogenes	Streptococcus pyogenes	15	NLP..T.K	1	8	NLPDETKK	1	1	4	10000	0.00049995	0.0025931	0.00813169	0.124688	>=	0.350133	0.690909	0.384615	0.965517	0.677719	0.00243855	0.0707031	>=	0.462865	0.727273	0.807692	0.655172	0.737401	-1.29872	-18.0879	6
https://www.iedb.org/epitope/530042	Linear peptide	YANLPDETKKAFDYA	peptidase C5, partial	http://www.ncbi.nlm.nih.gov/protein/WP_033887766.1	Streptococcus pyogenes	Streptococcus pyogenes	15	NLP..T.K	3	10	NLPDETKK	1	1	5	10000	0.00059994	0.00267067	0.00813169	0.124688	>=	0.350133	0.690909	0.384615	0.965517	0.677719	0.00243855	0.0707031	>=	0.462865	0.727273	0.807692	0.655172	0.737401	-1.29872	-18.0879	6
https://www.iedb.org/epitope/112795	Linear peptide	IRQHLANHPAATHTKAVALGTEETQTTIQRPRSEPDTGNPCHTTK	Regulatory protein E2	http://www.ncbi.nlm.nih.gov/protein/P03120.1	Alphapapillomavirus 9	Human papillomavirus 16	45	P....P.HT.K	35	45	PDTGNPCHTTK	10	1	0	10000	9.999e-05	0.00255077	0.0157173	0.126953	>=	0.319629	0.672727	0.423077	0.896552	0.647215	0.00303764	0.0707031	>=	0.38992	0.690909	0.769231	0.62069	0.700265	-12.1179	-14.4568	6
https://www.iedb.org/epitope/112818	Linear peptide	PRSEPDTGNPCHTTKLLHRDSVDSAPILTAFNSSHKGRINCNSNT	Regulatory protein E2	http://www.ncbi.nlm.nih.gov/protein/P03120.1	Alphapapillomavirus 9	Human papillomavirus 16	45	P....P.HT.K	5	15	PDTGNPCHTTK	23	1	2	10000	0.00029997	0.00255077	0.0157173	0.126953	>=	0.319629	0.672727	0.423077	0.896552	0.647215	0.00303764	0.0707031	>=	0.38992	0.690909	0.769231	0.62069	0.700265	-12.1179	-14.4568	6
https://www.iedb.org/epitope/113297	Linear peptide	AVALGTEETQTTIQRPRSEPDTGNPCHTTK	Regulatory protein E2	http://www.ncbi.nlm.nih.gov/protein/P03120.1	Alphapapillomavirus 9	Human papillomavirus 16	30	P....P.HT.K	20	30	PDTGNPCHTTK	10	1	3	10000	0.00039996	0.00257176	0.0157173	0.126953	>=	0.319629	0.672727	0.423077	0.896552	0.647215	0.00303764	0.0707031	>=	0.38992	0.690909	0.769231	0.62069	0.700265	-12.1179	-14.4568	6
https://www.iedb.org/epitope/113711	Linear peptide	PRSEPDTGNPCHTTKLLHRDSVDSAPILTA	Regulatory protein E2	http://www.ncbi.nlm.nih.gov/protein/P03120.1	Alphapapillomavirus 9	Human papillomavirus 16	30	P....P.HT.K	5	15	PDTGNPCHTTK	23	1	4	10000	0.00049995	0.0025931	0.0157173	0.126953	>=	0.319629	0.672727	0.423077	0.896552	0.647215	0.00303764	0.0707031	>=	0.38992	0.690909	0.769231	0.62069	0.700265	-12.1179	-14.4568	6
https://www.iedb.org/epitope/174219	Linear peptide	PDTGNPCHTTKLLHRD	E2 protein	http://www.ncbi.nlm.nih.gov/protein/ACS92695.1	Alphapapillomavirus 9	Human papillomavirus 16	16	P....P.HT.K	1	11	PDTGNPCHTTK	23	1	0	10000	9.999e-05	0.00255077	0.0157173	0.126953	>=	0.319629	0.672727	0.423077	0.896552	0.647215	0.00303764	0.0707031	>=	0.38992	0.690909	0.769231	0.62069	0.700265	-12.1179	-14.4568	6
https://www.iedb.org/epitope/739757	Linear peptide	NIETYTFPVRTYKNELTF	Envelope glycoprotein B	http://www.ncbi.nlm.nih.gov/protein/P36320.2	Human betaherpesvirus 6B	Human betaherpesvirus 6B	18	P..TYK..L	8	16	PVRTYKNEL	1	1	0	10000	9.999e-05	0.00255077	0.0468629	0.14681	>=	0.298408	0.636364	0.884615	0.413793	0.659151	0.0323429	0.121496	>=	0.254642	0.636364	0.461538	0.793103	0.630637	-9.38043	-8.5411	0
https://www.iedb.org/epitope/739976	Linear peptide	PVRTYKNELTFPTSYRDV	Envelope glycoprotein B	http://www.ncbi.nlm.nih.gov/protein/P36320.2	Human betaherpesvirus 6B	Human betaherpesvirus 6B	18	P..TYK..L	1	9	PVRTYKNEL	1	1	2	10000	0.00029997	0.00255077	0.0468629	0.14681	>=	0.298408	0.636364	0.884615	0.413793	0.659151	0.0323429	0.121496	>=	0.254642	0.636364	0.461538	0.793103	0.630637	-9.38043	-8.5411	0
https://www.iedb.org/epitope/112818	Linear peptide	PRSEPDTGNPCHTTKLLHRDSVDSAPILTAFNSSHKGRINCNSNT	Regulatory protein E2	http://www.ncbi.nlm.nih.gov/protein/P03120.1	Alphapapillomavirus 9	Human papillomavirus 16	45	P.H.TK.L	10	17	PCHTTKLL	23	1	3	10000	0.00039996	0.00257176	0.0188459	0.130642	>=	0.281167	0.654545	0.384615	0.896552	0.637931	0.0341138	0.123982	>=	0.250663	0.636364	0.423077	0.827586	0.628647	-8.63466	-14.6496	6
https://www.iedb.org/epitope/113711	Linear peptide	PRSEPDTGNPCHTTKLLHRDSVDSAPILTA	Regulatory protein E2	http://www.ncbi.nlm.nih.gov/protein/P03120.1	Alphapapillomavirus 9	Human papillomavirus 16	30	P.H.TK.L	10	17	PCHTTKLL	23	1	7	10000	0.00079992	0.0027899	0.0188459	0.130642	>=	0.281167	0.654545	0.384615	0.896552	0.637931	0.0341138	0.123982	>=	0.250663	0.636364	0.423077	0.827586	0.628647	-8.63466	-14.6496	6
https://www.iedb.org/epitope/174219	Linear peptide	PDTGNPCHTTKLLHRD	E2 protein	http://www.ncbi.nlm.nih.gov/protein/ACS92695.1	Alphapapillomavirus 9	Human papillomavirus 16	16	P.H.TK.L	6	13	PCHTTKLL	23	1	9	10000	0.0009999	0.00295618	0.0188459	0.130642	>=	0.281167	0.654545	0.384615	0.896552	0.637931	0.0341138	0.123982	>=	0.250663	0.636364	0.423077	0.827586	0.628647	-8.63466	-14.6496	6
https://www.iedb.org/epitope/911815	Linear peptide	NPCHTTKLL	E2	http://www.ncbi.nlm.nih.gov/protein/AAD33255.1	Alphapapillomavirus 9	Human papillomavirus 16	9	P.H.TK.L	2	9	PCHTTKLL	12	1	10	10000	0.00109989	0.00305797	0.0188459	0.130642	>=	0.281167	0.654545	0.384615	0.896552	0.637931	0.0341138	0.123982	>=	0.250663	0.636364	0.423077	0.827586	0.628647	-8.63466	-14.6496	6
https://www.iedb.org/epitope/2204397	Linear peptide	LEQAGIRPAHTLALP	tetraacyldisaccharide 4'-kinase [Bordetella pertussis Tohama I]	http://www.ncbi.nlm.nih.gov/protein/NP_881370.1	Bordetella pertussis	Bordetella pertussis Tohama I	15	P.HT..LP	8	15	PAHTLALP	2	1	5	10000	0.00059994	0.00267067	0.0265868	0.13744	>=	0.238727	0.636364	0.307692	0.931034	0.592838	0.0073535	0.0809315	>=	0.258621	0.636364	0.5	0.758621	0.656499	-2.95076	-18.552	6
https://www.iedb.org/epitope/2223696	Linear peptide	MPARFYPTHTKYLPLDKG	polymerase [Hepatitis B virus]	http://www.ncbi.nlm.nih.gov/protein/ACF95009.1	Hepatitis B virus	hepatitis B virus genotype A	18	P.HT..LP	7	14	PTHTKYLP	2	1	4	10000	0.00049995	0.0025931	0.0265868	0.13744	>=	0.238727	0.636364	0.307692	0.931034	0.592838	0.0073535	0.0809315	>=	0.258621	0.636364	0.5	0.758621	0.656499	-2.95076	-18.552	6
https://www.iedb.org/epitope/739949	Linear peptide	PRSPLPPSPSPEHTRRLS	Protein B2	http://www.ncbi.nlm.nih.gov/protein/Q9PX71	Human betaherpesvirus 6B	Human betaherpesvirus 6B	18	P.HT.RL	11	17	PEHTRRL	3	1	10	10000	0.00109989	0.00305797	0.0440047	0.143779	>=	0.309019	0.654545	0.653846	0.655172	0.643899	0.00308551	0.0707031	>=	0.367374	0.672727	0.884615	0.482759	0.69496	-2.77063	-14.4864	6
https://www.iedb.org/epitope/740346	Linear peptide	SPSPEHTRRLSPQRRRPQ	Protein B2	http://www.ncbi.nlm.nih.gov/protein/Q9PX71	Human betaherpesvirus 6B	Human betaherpesvirus 6B	18	P.HT.RL	4	10	PEHTRRL	4	1	18	10000	0.00189981	0.00380571	0.0440047	0.143779	>=	0.309019	0.654545	0.653846	0.655172	0.643899	0.00308551	0.0707031	>=	0.367374	0.672727	0.884615	0.482759	0.69496	-2.77063	-14.4864	6
https://www.iedb.org/epitope/566377	Linear peptide	QASGPVHTTKPQALG	polyprotein	http://www.ncbi.nlm.nih.gov/protein/ABO76708.1	Rhinovirus C	rhinovirus C3	15	P.HTT.P	5	11	PVHTTKP	34	1	14	10000	0.00149985	0.00338414	0.0147543	0.126953	>=	0.285146	0.654545	0.423077	0.862069	0.64191	0.00712499	0.080214	>=	0.355438	0.672727	0.769231	0.586207	0.685676	-4.23657	-16.2213	6
https://www.iedb.org/epitope/232043	Linear peptide	LFQPLHTVM	unnamed protein product	http://www.ncbi.nlm.nih.gov/protein/CAA24797.1	human gammaherpesvirus 4	human gammaherpesvirus 4	9	PLHTV	4	8	PLHTV	1	1	74	10000	0.00749925	0.00956732	0.0271216	0.13744	>=	0.359416	0.672727	0.807692	0.551724	0.657825	0.0163777	0.0981145	>=	0.251989	0.618182	0.769231	0.482759	0.647215	-2.8027	-18.1685	6
https://www.iedb.org/epitope/11834	Linear peptide	EEPTINTTKTNIITT	Major surface glycoprotein G	http://www.ncbi.nlm.nih.gov/protein/P03423.1	Human respiratory syncytial virus A2	Human respiratory syncytial virus A2	15	PT.NT.K	3	9	PTINTTK	1	1	23	10000	0.00239976	0.00429387	0.00935532	0.124688	>=	0.381963	0.690909	0.692308	0.689655	0.693634	0.00614926	0.0766418	>=	0.306366	0.636364	0.961538	0.344828	0.693634	-2.52379	-1.59283	4
https://www.iedb.org/epitope/49671	Linear peptide	PTINTTKTNIITTLL	Major surface glycoprotein G	http://www.ncbi.nlm.nih.gov/protein/P03423.1	Human respiratory syncytial virus A2	Human respiratory syncytial virus A2	15	PT.NT.K	1	7	PTINTTK	1	1	24	10000	0.00249975	0.00440097	0.00935532	0.124688	>=	0.381963	0.690909	0.692308	0.689655	0.693634	0.00614926	0.0766418	>=	0.306366	0.636364	0.961538	0.344828	0.693634	-2.52379	-1.59283	4
https://www.iedb.org/epitope/85786	Linear peptide	LRRGLSQFTHTVKTD	nucleocapsid protein	http://www.ncbi.nlm.nih.gov/protein/AAT40456.1	Mammarenavirus machupoense	Mammarenavirus machupoense	15	S..THT.K	6	13	SQFTHTVK	4	1	2	10000	0.00029997	0.00255077	0.0053532	0.119753	>=	0.432361	0.709091	0.846154	0.586207	0.704244	0.00060605	0.0508002	>=	0.43634	0.709091	0.884615	0.551724	0.737401	-7.36018	-16.3226	6
https://www.iedb.org/epitope/88992	Linear peptide	SQFTHTVKTDVLKDA	nucleocapsid protein	http://www.ncbi.nlm.nih.gov/protein/AAT40456.1	Mammarenavirus machupoense	Mammarenavirus machupoense	15	S..THT.K	1	8	SQFTHTVK	4	1	6	10000	0.00069993	0.00272558	0.0053532	0.119753	>=	0.432361	0.709091	0.846154	0.586207	0.704244	0.00060605	0.0508002	>=	0.43634	0.709091	0.884615	0.551724	0.737401	-7.36018	-16.3226	6
https://www.iedb.org/epitope/1064833	Linear peptide	NSKNPAPAPASAVPVKKEATKLSEAELYNKIQELEEGKAELFDKLEKVEE	YSIRK-type signal peptide-containing protein [Streptococcus pyogenes]	http://www.ncbi.nlm.nih.gov/protein/WP_053308639.1	Streptococcus pyogenes	Streptococcus pyogenes	50	S.NP.P.P	2	9	SKNPAPAP	1	1	18	10000	0.00189981	0.00380571	0.01772	0.130027	>=	0.310345	0.636364	1	0.310345	0.66313	0.0305226	0.11854	>=	0.34748	0.672727	0.692308	0.655172	0.659151	3.41971	-6.57166	4
https://www.iedb.org/epitope/2135681	Linear peptide	AGGHSATFFSLKESE	plasminogen-binding protein ErpP [Borreliella burgdorferi]	http://www.ncbi.nlm.nih.gov/protein/WP_010883886.1	Borreliella burgdorferi	Borreliella burgdorferi B31	15	SLKE.E	10	15	SLKESE	1	1	57	10000	0.00579942	0.00779827	0.0356224	0.140569	>=	0.27321	0.654545	0.307692	0.965517	0.656499	0.00364678	0.0707031	>=	0.466844	0.727273	0.846154	0.62069	0.714854	-14.8526	20.2281	4
https://www.iedb.org/epitope/2135776	Linear peptide	ATFFSLKESEVNNFI	plasminogen-binding protein ErpP [Borreliella burgdorferi]	http://www.ncbi.nlm.nih.gov/protein/WP_010883886.1	Borreliella burgdorferi	Borreliella burgdorferi B31	15	SLKE.E	5	10	SLKESE	1	1	103	10000	0.010399	0.0123679	0.0356224	0.140569	>=	0.27321	0.654545	0.307692	0.965517	0.656499	0.00364678	0.0707031	>=	0.466844	0.727273	0.846154	0.62069	0.714854	-14.8526	20.2281	4
https://www.iedb.org/epitope/739949	Linear peptide	PRSPLPPSPSPEHTRRLS	Protein B2	http://www.ncbi.nlm.nih.gov/protein/Q9PX71	Human betaherpesvirus 6B	Human betaherpesvirus 6B	18	SP.HT.R	10	16	SPEHTRR	3	1	18	10000	0.00189981	0.00380571	0.0155543	0.126953	>=	0.302387	0.636364	0.923077	0.37931	0.653846	0.0387267	0.126534	>=	0.319629	0.672727	0.423077	0.896552	0.656499	-2.65177	-13.2883	4
https://www.iedb.org/epitope/740346	Linear peptide	SPSPEHTRRLSPQRRRPQ	Protein B2	http://www.ncbi.nlm.nih.gov/protein/Q9PX71	Human betaherpesvirus 6B	Human betaherpesvirus 6B	18	SP.HT.R	3	9	SPEHTRR	4	1	18	10000	0.00189981	0.00380571	0.0155543	0.126953	>=	0.302387	0.636364	0.923077	0.37931	0.653846	0.0387267	0.126534	>=	0.319629	0.672727	0.423077	0.896552	0.656499	-2.65177	-13.2883	4
https://www.iedb.org/epitope/14752	Linear peptide	EVKQENRLLNESESSSQGLLGYYFSDLNFQAPMVVTSSTTGDLSIPSSELENIPSENQYFQSAIWSGFIKVKKSDEYTFATSADNHVTMWVDDQEVINKASNSNKIRLEKGRLYQIKIQYQRENPTEKGLDFKLYWTDSQNKKEVISSDNLQLPELK	Protective antigen precursor	http://www.ncbi.nlm.nih.gov/protein/P13423.2	Bacillus anthracis	Bacillus anthracis	157	SQNK.E	139	144	SQNKKE	1	1	22	10000	0.00229977	0.00421389	0.0385895	0.141305	>=	0.371353	0.672727	0.923077	0.448276	0.651194	0.0102626	0.087165	>=	0.44695	0.727273	0.653846	0.793103	0.721485	-28.6982	8.95748	11
https://www.iedb.org/epitope/52198	Linear peptide	QREDPTEKGLDFKLYWTDSQNKKEVISSDN	protective antigen	http://www.ncbi.nlm.nih.gov/protein/CAL49462.1	Bacillus anthracis	Bacillus anthracis	30	SQNK.E	19	24	SQNKKE	1	1	36	10000	0.00369963	0.00559059	0.0385895	0.141305	>=	0.371353	0.672727	0.923077	0.448276	0.651194	0.0102626	0.087165	>=	0.44695	0.727273	0.653846	0.793103	0.721485	-28.6982	8.95748	11
https://www.iedb.org/epitope/79826	Linear peptide	FKLYWTDSQNKKEVISSDNL	protective antigen precursor	http://www.ncbi.nlm.nih.gov/protein/AAA22637.1	Bacillus anthracis	Bacillus anthracis	20	SQNK.E	8	13	SQNKKE	1	1	15	10000	0.00159984	0.00348276	0.0385895	0.141305	>=	0.371353	0.672727	0.923077	0.448276	0.651194	0.0102626	0.087165	>=	0.44695	0.727273	0.653846	0.793103	0.721485	-28.6982	8.95748	11
https://www.iedb.org/epitope/152473	Linear peptide	DSQNKKEVIS	protective antigen precursor	http://www.ncbi.nlm.nih.gov/protein/AAA22637.1	Bacillus anthracis	Bacillus anthracis	10	SQNK.E	2	7	SQNKKE	1	1	18	10000	0.00189981	0.00380571	0.0385895	0.141305	>=	0.371353	0.672727	0.923077	0.448276	0.651194	0.0102626	0.087165	>=	0.44695	0.727273	0.653846	0.793103	0.721485	-28.6982	8.95748	11
https://www.iedb.org/epitope/153144	Linear peptide	WTDSQNKKEV	protective antigen precursor	http://www.ncbi.nlm.nih.gov/protein/AAA22637.1	Bacillus anthracis	Bacillus anthracis	10	SQNK.E	4	9	SQNKKE	1	1	22	10000	0.00229977	0.00421389	0.0385895	0.141305	>=	0.371353	0.672727	0.923077	0.448276	0.651194	0.0102626	0.087165	>=	0.44695	0.727273	0.653846	0.793103	0.721485	-28.6982	8.95748	11
https://www.iedb.org/epitope/174944	Linear peptide	KLYWTDSQNKKE	protective antigen precursor	http://www.ncbi.nlm.nih.gov/protein/AAA22637.1	Bacillus anthracis	Bacillus anthracis	12	SQNK.E	7	12	SQNKKE	1	1	23	10000	0.00239976	0.00429387	0.0385895	0.141305	>=	0.371353	0.672727	0.923077	0.448276	0.651194	0.0102626	0.087165	>=	0.44695	0.727273	0.653846	0.793103	0.721485	-28.6982	8.95748	11
https://www.iedb.org/epitope/175033	Linear peptide	TDSQNKKEVISS	protective antigen precursor	http://www.ncbi.nlm.nih.gov/protein/AAA22637.1	Bacillus anthracis	Bacillus anthracis	12	SQNK.E	3	8	SQNKKE	1	1	30	10000	0.00309969	0.00496491	0.0385895	0.141305	>=	0.371353	0.672727	0.923077	0.448276	0.651194	0.0102626	0.087165	>=	0.44695	0.727273	0.653846	0.793103	0.721485	-28.6982	8.95748	11
https://www.iedb.org/epitope/2009	Linear peptide	AILTPTPVNPSTAPA	Large structural phosphoprotein	http://www.ncbi.nlm.nih.gov/protein/P08318.1	Human betaherpesvirus 5	Human betaherpesvirus 5	15	T..NP.T.P	6	14	TPVNPSTAP	3	1	44	10000	0.00449955	0.00650675	0.0322236	0.13744	>=	0.192308	0.618182	0.192308	1	0.607427	0.0439689	0.134537	>=	0.30504	0.654545	0.615385	0.689655	0.628647	6.54658	-15.1707	4
https://www.iedb.org/epitope/40130	Linear peptide	LTPTPVNPSTAPAPA	Large structural phosphoprotein	http://www.ncbi.nlm.nih.gov/protein/P08318.1	Human betaherpesvirus 5	Human betaherpesvirus 5	15	T..NP.T.P	4	12	TPVNPSTAP	3	1	61	10000	0.00619938	0.00820719	0.0322236	0.13744	>=	0.192308	0.618182	0.192308	1	0.607427	0.0439689	0.134537	>=	0.30504	0.654545	0.615385	0.689655	0.628647	6.54658	-15.1707	4
https://www.iedb.org/epitope/40131	Linear peptide	LTPTPVNPSTAPAPAPTPTFAGTQTPVNGN	phosphoprotein 150	http://www.ncbi.nlm.nih.gov/protein/AAA45992.1	Human betaherpesvirus 5	Human betaherpesvirus 5	30	T..NP.T.P	4	12	TPVNPSTAP	3	1	42	10000	0.00429957	0.00626979	0.0322236	0.13744	>=	0.192308	0.618182	0.192308	1	0.607427	0.0439689	0.134537	>=	0.30504	0.654545	0.615385	0.689655	0.628647	6.54658	-15.1707	4
https://www.iedb.org/epitope/49756	Linear peptide	PTPVNPSTAPAPAPT	Large structural phosphoprotein	http://www.ncbi.nlm.nih.gov/protein/P08318.1	Human betaherpesvirus 5	Human betaherpesvirus 5	15	T..NP.T.P	2	10	TPVNPSTAP	3	1	14	10000	0.00149985	0.00338414	0.0322236	0.13744	>=	0.192308	0.618182	0.192308	1	0.607427	0.0439689	0.134537	>=	0.30504	0.654545	0.615385	0.689655	0.628647	6.54658	-15.1707	4
https://www.iedb.org/epitope/65790	Linear peptide	TPTPVNPSTAPAPAPTPTFA	phosphoprotein 150	http://www.ncbi.nlm.nih.gov/protein/AAA45992.1	Human betaherpesvirus 5	Human betaherpesvirus 5	20	T..NP.T.P	3	11	TPVNPSTAP	3	1	34	10000	0.00349965	0.00536361	0.0322236	0.13744	>=	0.192308	0.618182	0.192308	1	0.607427	0.0439689	0.134537	>=	0.30504	0.654545	0.615385	0.689655	0.628647	6.54658	-15.1707	4
https://www.iedb.org/epitope/65791	Linear peptide	TPTPVNPSTAPAPAPTPTFAC	Large structural phosphoprotein	https://ontology.iedb.org/ontology/ONTIE_0002053	Human betaherpesvirus 5	Human betaherpesvirus 5	21	T..NP.T.P	3	11	TPVNPSTAP	3	1	34	10000	0.00349965	0.00536361	0.0322236	0.13744	>=	0.192308	0.618182	0.192308	1	0.607427	0.0439689	0.134537	>=	0.30504	0.654545	0.615385	0.689655	0.628647	6.54658	-15.1707	4
https://www.iedb.org/epitope/65792	Linear peptide	TPTPVNPSTAPAPAPTPTFACCQTPVNGNSPWAPTAPLPGDM	Large structural phosphoprotein	https://ontology.iedb.org/ontology/ONTIE_0002053	Human betaherpesvirus 5	Human betaherpesvirus 5	42	T..NP.T.P	3	11	TPVNPSTAP	4	1	42	10000	0.00429957	0.00626979	0.0322236	0.13744	>=	0.192308	0.618182	0.192308	1	0.607427	0.0439689	0.134537	>=	0.30504	0.654545	0.615385	0.689655	0.628647	6.54658	-15.1707	4
https://www.iedb.org/epitope/839794	Linear peptide	KEITPVNPGTSPLLRYAAWT	Envelope glycoprotein E	http://www.ncbi.nlm.nih.gov/protein/Q9J3M8.1	Human alphaherpesvirus 3	Human herpesvirus 3 strain Oka vaccine	20	T..NP.T.P	4	12	TPVNPGTSP	3	1	11	10000	0.00119988	0.00310143	0.0322236	0.13744	>=	0.192308	0.618182	0.192308	1	0.607427	0.0439689	0.134537	>=	0.30504	0.654545	0.615385	0.689655	0.628647	6.54658	-15.1707	4
https://www.iedb.org/epitope/1243357	Linear peptide	KPKEITPVNPGTSPL	Envelope glycoprotein E	http://www.ncbi.nlm.nih.gov/protein/Q9J3M8.1	Human alphaherpesvirus 3	Human herpesvirus 3 strain Oka vaccine	15	T..NP.T.P	6	14	TPVNPGTSP	2	1	12	10000	0.00129987	0.00319598	0.0322236	0.13744	>=	0.192308	0.618182	0.192308	1	0.607427	0.0439689	0.134537	>=	0.30504	0.654545	0.615385	0.689655	0.628647	6.54658	-15.1707	4
https://www.iedb.org/epitope/1289110	Linear peptide	TPVNPGTSPLLRYAA	Envelope glycoprotein E	http://www.ncbi.nlm.nih.gov/protein/Q9J3M8.1	Human alphaherpesvirus 3	Human herpesvirus 3 strain Oka vaccine	15	T..NP.T.P	1	9	TPVNPGTSP	3	1	9	10000	0.0009999	0.00295618	0.0322236	0.13744	>=	0.192308	0.618182	0.192308	1	0.607427	0.0439689	0.134537	>=	0.30504	0.654545	0.615385	0.689655	0.628647	6.54658	-15.1707	4
https://www.iedb.org/epitope/695495	Linear peptide	MPPPQGPPTAMQRPQ	Epstein-Barr nuclear antigen 4	http://www.ncbi.nlm.nih.gov/protein/Q1HVG4.2	human gammaherpesvirus 4	human gammaherpesvirus 4	15	T.MQRP	9	14	TAMQRP	2	1	32	10000	0.00329967	0.00514673	0.0257558	0.13744	>=	0.340849	0.654545	0.961538	0.37931	0.648541	0.0344993	0.123982	>=	0.302387	0.636364	0.923077	0.37931	0.625995	-5.49936	9.59703	4
https://www.iedb.org/epitope/695496	Linear peptide	MPPPQGPPTAMQRPR	Epstein-Barr nuclear antigen 4	http://www.ncbi.nlm.nih.gov/protein/Q1HVG4.2	human gammaherpesvirus 4	human gammaherpesvirus 4	15	T.MQRP	9	14	TAMQRP	2	1	27	10000	0.00279972	0.00466994	0.0257558	0.13744	>=	0.340849	0.654545	0.961538	0.37931	0.648541	0.0344993	0.123982	>=	0.302387	0.636364	0.923077	0.37931	0.625995	-5.49936	9.59703	4
https://www.iedb.org/epitope/696009	Linear peptide	QGPPTAMQRPQGAPT	Epstein-Barr nuclear antigen 4	http://www.ncbi.nlm.nih.gov/protein/Q1HVG4.2	human gammaherpesvirus 4	human gammaherpesvirus 4	15	T.MQRP	5	10	TAMQRP	2	1	30	10000	0.00309969	0.00496491	0.0257558	0.13744	>=	0.340849	0.654545	0.961538	0.37931	0.648541	0.0344993	0.123982	>=	0.302387	0.636364	0.923077	0.37931	0.625995	-5.49936	9.59703	4
https://www.iedb.org/epitope/696010	Linear peptide	QGPPTAMQRPRGAPT	Epstein-Barr nuclear antigen 4	http://www.ncbi.nlm.nih.gov/protein/Q1HVG4.2	human gammaherpesvirus 4	human gammaherpesvirus 4	15	T.MQRP	5	10	TAMQRP	2	1	26	10000	0.00269973	0.00459013	0.0257558	0.13744	>=	0.340849	0.654545	0.961538	0.37931	0.648541	0.0344993	0.123982	>=	0.302387	0.636364	0.923077	0.37931	0.625995	-5.49936	9.59703	4
https://www.iedb.org/epitope/696556	Linear peptide	TAMQRPQGAPTPMPP	Epstein-Barr nuclear antigen 4	http://www.ncbi.nlm.nih.gov/protein/Q1HVG4.2	human gammaherpesvirus 4	human gammaherpesvirus 4	15	T.MQRP	1	6	TAMQRP	1	1	14	10000	0.00149985	0.00338414	0.0257558	0.13744	>=	0.340849	0.654545	0.961538	0.37931	0.648541	0.0344993	0.123982	>=	0.302387	0.636364	0.923077	0.37931	0.625995	-5.49936	9.59703	4
https://www.iedb.org/epitope/696557	Linear peptide	TAMQRPRGAPTPMPP	Epstein-Barr nuclear antigen 4	http://www.ncbi.nlm.nih.gov/protein/Q1HVG4.2	human gammaherpesvirus 4	human gammaherpesvirus 4	15	T.MQRP	1	6	TAMQRP	1	1	17	10000	0.00179982	0.00371495	0.0257558	0.13744	>=	0.340849	0.654545	0.961538	0.37931	0.648541	0.0344993	0.123982	>=	0.302387	0.636364	0.923077	0.37931	0.625995	-5.49936	9.59703	4
https://www.iedb.org/epitope/154346	Linear peptide	DFIWTGNPRTAPRSL	RL2	http://www.ncbi.nlm.nih.gov/protein/CAB06760.1	Human alphaherpesvirus 2	Human alphaherpesvirus 2	15	T.NP.T.P	5	12	TGNPRTAP	2	1	7	10000	0.00079992	0.0027899	0.0100878	0.124688	>=	0.246684	0.636364	0.384615	0.862069	0.668435	0.0127183	0.0902318	>=	0.34748	0.672727	0.692308	0.655172	0.681698	6.72091	-15.2333	4
https://www.iedb.org/epitope/155910	Linear peptide	TGNPRTAPRSLSLGG	RL2	http://www.ncbi.nlm.nih.gov/protein/CAB06760.1	Human alphaherpesvirus 2	Human alphaherpesvirus 2	15	T.NP.T.P	1	8	TGNPRTAP	2	1	6	10000	0.00069993	0.00272558	0.0100878	0.124688	>=	0.246684	0.636364	0.384615	0.862069	0.668435	0.0127183	0.0902318	>=	0.34748	0.672727	0.692308	0.655172	0.681698	6.72091	-15.2333	4
https://www.iedb.org/epitope/166993	Linear peptide	TNKIYLVLNTHTLKEIK	Large tegument protein deneddylase	http://www.ncbi.nlm.nih.gov/protein/Q9QJ37.1	Human betaherpesvirus 6B	Human herpesvirus 6 strain Z29	17	THTLK	10	14	THTLK	1	1	146	10000	0.0146985	0.0168623	0.0334908	0.138335	>=	0.277188	0.654545	0.346154	0.931034	0.604775	0.00584182	0.0762915	>=	0.362069	0.690909	0.5	0.862069	0.706897	-2.05691	-17.894	6
https://www.iedb.org/epitope/873149	Linear peptide	NKIYLVLNTHTLKEIKNT	large tegument protein [Human betaherpesvirus 6B]	http://www.ncbi.nlm.nih.gov/protein/NP_050212.1	Human betaherpesvirus 6B	Human betaherpesvirus 6B	18	THTLK	9	13	THTLK	2	1	169	10000	0.0169983	0.0187305	0.0334908	0.138335	>=	0.277188	0.654545	0.346154	0.931034	0.604775	0.00584182	0.0762915	>=	0.362069	0.690909	0.5	0.862069	0.706897	-2.05691	-17.894	6
https://www.iedb.org/epitope/873202	Linear peptide	NTHTLKEIKNTQFRETAF	large tegument protein [Human betaherpesvirus 6B]	http://www.ncbi.nlm.nih.gov/protein/NP_050212.1	Human betaherpesvirus 6B	Human betaherpesvirus 6B	18	THTLK	2	6	THTLK	2	1	171	10000	0.0171983	0.018881	0.0334908	0.138335	>=	0.277188	0.654545	0.346154	0.931034	0.604775	0.00584182	0.0762915	>=	0.362069	0.690909	0.5	0.862069	0.706897	-2.05691	-17.894	6
https://www.iedb.org/epitope/7030	Linear peptide	CSLTPPHSAKSKFGY	HCV-1	http://www.ncbi.nlm.nih.gov/protein/AAA45676.1	Hepacivirus hominis	hepatitis C virus genotype 1a	15	TP.H..KS	4	11	TPPHSAKS	2	1	8	10000	0.00089991	0.0028435	0.0196075	0.130642	>=	0.251989	0.618182	0.769231	0.482759	0.651194	0.00910828	0.0824124	>=	0.316976	0.654545	0.730769	0.586207	0.672414	-7.75669	-15.9761	6
https://www.iedb.org/epitope/11488	Linear peptide	EEACKLTPPHSAKSKFGYG	Genome polyprotein	https://www.uniprot.org/uniprot/P26662.3	Hepacivirus hominis	Hepacivirus hominis	19	TP.H..KS	7	14	TPPHSAKS	2	1	14	10000	0.00149985	0.00338414	0.0196075	0.130642	>=	0.251989	0.618182	0.769231	0.482759	0.651194	0.00910828	0.0824124	>=	0.316976	0.654545	0.730769	0.586207	0.672414	-7.75669	-15.9761	6
https://www.iedb.org/epitope/40117	Linear peptide	LTPPHSAKSKFGYGAKDVRC	HCV-1	http://www.ncbi.nlm.nih.gov/protein/AAA45676.1	Hepacivirus hominis	hepatitis C virus genotype 1a	20	TP.H..KS	2	9	TPPHSAKS	2	1	12	10000	0.00129987	0.00319598	0.0196075	0.130642	>=	0.251989	0.618182	0.769231	0.482759	0.651194	0.00910828	0.0824124	>=	0.316976	0.654545	0.730769	0.586207	0.672414	-7.75669	-15.9761	6
https://www.iedb.org/epitope/44798	Linear peptide	NLLSVEEACSLTPPHSAKSK	HCV-1	http://www.ncbi.nlm.nih.gov/protein/AAA45676.1	Hepacivirus hominis	hepatitis C virus genotype 1a	20	TP.H..KS	12	19	TPPHSAKS	2	1	9	10000	0.0009999	0.00295618	0.0196075	0.130642	>=	0.251989	0.618182	0.769231	0.482759	0.651194	0.00910828	0.0824124	>=	0.316976	0.654545	0.730769	0.586207	0.672414	-7.75669	-15.9761	6
https://www.iedb.org/epitope/68153	Linear peptide	VEEACSLTPPHSAKS	HCV-1	http://www.ncbi.nlm.nih.gov/protein/AAA45676.1	Hepacivirus hominis	hepatitis C virus genotype 1a	15	TP.H..KS	8	15	TPPHSAKS	2	1	7	10000	0.00079992	0.0027899	0.0196075	0.130642	>=	0.251989	0.618182	0.769231	0.482759	0.651194	0.00910828	0.0824124	>=	0.316976	0.654545	0.730769	0.586207	0.672414	-7.75669	-15.9761	6
https://www.iedb.org/epitope/111525	Linear peptide	LTPPHSAKSKFGYGAKDVR	polyprotein precursor	http://www.ncbi.nlm.nih.gov/protein/BAA02756.1	Hepacivirus hominis	Hepacivirus hominis	19	TP.H..KS	2	9	TPPHSAKS	2	1	12	10000	0.00129987	0.00319598	0.0196075	0.130642	>=	0.251989	0.618182	0.769231	0.482759	0.651194	0.00910828	0.0824124	>=	0.316976	0.654545	0.730769	0.586207	0.672414	-7.75669	-15.9761	6
https://www.iedb.org/epitope/169155	Linear peptide	LLPVEEACKLTPPHSAKSKF	polyprotein	http://www.ncbi.nlm.nih.gov/protein/AAL55821.1	Hepacivirus hominis	Hepatitis C virus subtype 1b	20	TP.H..KS	11	18	TPPHSAKS	2	1	14	10000	0.00149985	0.00338414	0.0196075	0.130642	>=	0.251989	0.618182	0.769231	0.482759	0.651194	0.00910828	0.0824124	>=	0.316976	0.654545	0.730769	0.586207	0.672414	-7.75669	-15.9761	6
https://www.iedb.org/epitope/169878	Linear peptide	TPPHSAKSKFGYGAKDVRNL	polyprotein	http://www.ncbi.nlm.nih.gov/protein/AAL55821.1	Hepacivirus hominis	Hepatitis C virus subtype 1b	20	TP.H..KS	1	8	TPPHSAKS	1	1	6	10000	0.00069993	0.00272558	0.0196075	0.130642	>=	0.251989	0.618182	0.769231	0.482759	0.651194	0.00910828	0.0824124	>=	0.316976	0.654545	0.730769	0.586207	0.672414	-7.75669	-15.9761	6
https://www.iedb.org/epitope/593410	Linear peptide	EEACKLTPPHSAKSKFGY	polyprotein	http://www.ncbi.nlm.nih.gov/protein/BAF46764.1	Hepacivirus hominis	Hepatitis C virus subtype 1b	18	TP.H..KS	7	14	TPPHSAKS	2	1	14	10000	0.00149985	0.00338414	0.0196075	0.130642	>=	0.251989	0.618182	0.769231	0.482759	0.651194	0.00910828	0.0824124	>=	0.316976	0.654545	0.730769	0.586207	0.672414	-7.75669	-15.9761	6
https://www.iedb.org/epitope/1329081	Linear peptide	ACKLTPPHSAKSKFGYGA	Genome polyprotein	http://www.ncbi.nlm.nih.gov/protein/126253673	Hepacivirus hominis	Hepatitis C virus isolate HC-J4	18	TP.H..KS	5	12	TPPHSAKS	2	1	9	10000	0.0009999	0.00295618	0.0196075	0.130642	>=	0.251989	0.618182	0.769231	0.482759	0.651194	0.00910828	0.0824124	>=	0.316976	0.654545	0.730769	0.586207	0.672414	-7.75669	-15.9761	6
https://www.iedb.org/epitope/2152485	Linear peptide	EACSLTPPHSAKSKF	Genome polyprotein	https://www.uniprot.org/uniprot/Q03463.1	Hepacivirus hominis	Hepacivirus hominis	15	TP.H..KS	6	13	TPPHSAKS	2	1	6	10000	0.00069993	0.00272558	0.0196075	0.130642	>=	0.251989	0.618182	0.769231	0.482759	0.651194	0.00910828	0.0824124	>=	0.316976	0.654545	0.730769	0.586207	0.672414	-7.75669	-15.9761	6
https://www.iedb.org/epitope/2152509	Linear peptide	EEACDLTPPHSAKSK	Genome polyprotein	https://www.uniprot.org/uniprot/B3TZ32.1	Hepacivirus hominis	Hepacivirus hominis	15	TP.H..KS	7	14	TPPHSAKS	2	1	7	10000	0.00079992	0.0027899	0.0196075	0.130642	>=	0.251989	0.618182	0.769231	0.482759	0.651194	0.00910828	0.0824124	>=	0.316976	0.654545	0.730769	0.586207	0.672414	-7.75669	-15.9761	6
https://www.iedb.org/epitope/2152510	Linear peptide	EEACKLTPPHSAKSK	Genome polyprotein	https://www.uniprot.org/uniprot/O92972.2	Hepacivirus hominis	Hepacivirus hominis	15	TP.H..KS	7	14	TPPHSAKS	2	1	15	10000	0.00159984	0.00348276	0.0196075	0.130642	>=	0.251989	0.618182	0.769231	0.482759	0.651194	0.00910828	0.0824124	>=	0.316976	0.654545	0.730769	0.586207	0.672414	-7.75669	-15.9761	6
https://www.iedb.org/epitope/2154300	Linear peptide	LTPPHSAKSKFGYGA	Genome polyprotein	https://www.uniprot.org/uniprot/O92972.2	Hepacivirus hominis	Hepacivirus hominis	15	TP.H..KS	2	9	TPPHSAKS	2	1	8	10000	0.00089991	0.0028435	0.0196075	0.130642	>=	0.251989	0.618182	0.769231	0.482759	0.651194	0.00910828	0.0824124	>=	0.316976	0.654545	0.730769	0.586207	0.672414	-7.75669	-15.9761	6
https://www.iedb.org/epitope/1393	Linear peptide	AFRTPNPNKPPPARPGPIRP	envelope glycoprotein G	http://www.ncbi.nlm.nih.gov/protein/NP_044534.1	Human alphaherpesvirus 2	Human alphaherpesvirus 2	20	TPNPN	4	8	TPNPN	1	1	347	10000	0.0347965	0.0362403	0.00031866	0.0787122	>=	0.497347	0.745455	0.807692	0.689655	0.793103	0.00935924	0.0837338	>=	0.354111	0.690909	0.423077	0.931034	0.692308	5.58829	-12.3186	4
https://www.iedb.org/epitope/20755	Linear peptide	GLAFRTPNPNKPPPA	envelope glycoprotein G	http://www.ncbi.nlm.nih.gov/protein/NP_044534.1	Human alphaherpesvirus 2	Human alphaherpesvirus 2	15	TPNPN	6	10	TPNPN	1	1	322	10000	0.0322968	0.0340052	0.00031866	0.0787122	>=	0.497347	0.745455	0.807692	0.689655	0.793103	0.00935924	0.0837338	>=	0.354111	0.690909	0.423077	0.931034	0.692308	5.58829	-12.3186	4
https://www.iedb.org/epitope/22784	Linear peptide	GTPNPNPNPNPNPNPGTT	arginine-specific cysteine proteinase RgpA	http://www.ncbi.nlm.nih.gov/protein/YP_001930085.1	Porphyromonas gingivalis	Porphyromonas gingivalis	18	TPNPN	2	6	TPNPN	3	1	325	10000	0.0325967	0.0342864	0.00031866	0.0787122	>=	0.497347	0.745455	0.807692	0.689655	0.793103	0.00935924	0.0837338	>=	0.354111	0.690909	0.423077	0.931034	0.692308	5.58829	-12.3186	4
https://www.iedb.org/epitope/44087	Linear peptide	NGTPNPNP	arginine-specific cysteine proteinase RgpA	http://www.ncbi.nlm.nih.gov/protein/YP_001930085.1	Porphyromonas gingivalis	Porphyromonas gingivalis	8	TPNPN	3	7	TPNPN	1	1	317	10000	0.0317968	0.033524	0.00031866	0.0787122	>=	0.497347	0.745455	0.807692	0.689655	0.793103	0.00935924	0.0837338	>=	0.354111	0.690909	0.423077	0.931034	0.692308	5.58829	-12.3186	4
https://www.iedb.org/epitope/48647	Linear peptide	PNGTPNPN	arginine-specific cysteine proteinase RgpA	http://www.ncbi.nlm.nih.gov/protein/YP_001930085.1	Porphyromonas gingivalis	Porphyromonas gingivalis	8	TPNPN	4	8	TPNPN	2	1	348	10000	0.0348965	0.0363203	0.00031866	0.0787122	>=	0.497347	0.745455	0.807692	0.689655	0.793103	0.00935924	0.0837338	>=	0.354111	0.690909	0.423077	0.931034	0.692308	5.58829	-12.3186	4
https://www.iedb.org/epitope/78934	Linear peptide	AVGQKVTLKWDAPNGTPNPN	protease precursor	http://www.ncbi.nlm.nih.gov/protein/CAA57997.1	Porphyromonas gingivalis	Porphyromonas gingivalis	20	TPNPN	16	20	TPNPN	2	1	351	10000	0.0351965	0.0365655	0.00031866	0.0787122	>=	0.497347	0.745455	0.807692	0.689655	0.793103	0.00935924	0.0837338	>=	0.354111	0.690909	0.423077	0.931034	0.692308	5.58829	-12.3186	4
https://www.iedb.org/epitope/78945	Linear peptide	DAPNGTPNPNPNPNPNPNPG	protease precursor	http://www.ncbi.nlm.nih.gov/protein/CAA57997.1	Porphyromonas gingivalis	Porphyromonas gingivalis	20	TPNPN	6	10	TPNPN	4	1	327	10000	0.0327967	0.0344445	0.00031866	0.0787122	>=	0.497347	0.745455	0.807692	0.689655	0.793103	0.00935924	0.0837338	>=	0.354111	0.690909	0.423077	0.931034	0.692308	5.58829	-12.3186	4
https://www.iedb.org/epitope/515106	Linear peptide	EPPEDDDSATGLAFRTPNPN + GAL(S8)	envelope glycoprotein G	http://www.ncbi.nlm.nih.gov/protein/YP_009137216.1	Human alphaherpesvirus 2	Human alphaherpesvirus 2	30	TPNPN	16	20	TPNPN	1	1	343	10000	0.0343966	0.0358596	0.00031866	0.0787122	>=	0.497347	0.745455	0.807692	0.689655	0.793103	0.00935924	0.0837338	>=	0.354111	0.690909	0.423077	0.931034	0.692308	5.58829	-12.3186	4
https://www.iedb.org/epitope/515107	Linear peptide	EPPEDDDSATGLAFRTPNPN + GAL(T16)	envelope glycoprotein G	http://www.ncbi.nlm.nih.gov/protein/YP_009137216.1	Human alphaherpesvirus 2	Human alphaherpesvirus 2	31	TPNPN	16	20	TPNPN	1	1	311	10000	0.0311969	0.0329582	0.00031866	0.0787122	>=	0.497347	0.745455	0.807692	0.689655	0.793103	0.00935924	0.0837338	>=	0.354111	0.690909	0.423077	0.931034	0.692308	5.58829	-12.3186	4
https://www.iedb.org/epitope/515108	Linear peptide	EPPEDDDSATGLAFRTPNPN	envelope glycoprotein G	http://www.ncbi.nlm.nih.gov/protein/YP_009137216.1	Human alphaherpesvirus 2	Human alphaherpesvirus 2	20	TPNPN	16	20	TPNPN	1	1	302	10000	0.030297	0.0320888	0.00031866	0.0787122	>=	0.497347	0.745455	0.807692	0.689655	0.793103	0.00935924	0.0837338	>=	0.354111	0.690909	0.423077	0.931034	0.692308	5.58829	-12.3186	4
https://www.iedb.org/epitope/516836	Linear peptide	GLAFRTPNPNKPPPARPGPI + GAL(T6)	envelope glycoprotein G	http://www.ncbi.nlm.nih.gov/protein/YP_009137216.1	Human alphaherpesvirus 2	Human alphaherpesvirus 2	30	TPNPN	6	10	TPNPN	1	1	333	10000	0.0333967	0.0349864	0.00031866	0.0787122	>=	0.497347	0.745455	0.807692	0.689655	0.793103	0.00935924	0.0837338	>=	0.354111	0.690909	0.423077	0.931034	0.692308	5.58829	-12.3186	4
https://www.iedb.org/epitope/516837	Linear peptide	GLAFRTPNPNKPPPARPGPI	envelope glycoprotein G	http://www.ncbi.nlm.nih.gov/protein/YP_009137216.1	Human alphaherpesvirus 2	Human alphaherpesvirus 2	20	TPNPN	6	10	TPNPN	1	1	321	10000	0.0321968	0.0339228	0.00031866	0.0787122	>=	0.497347	0.745455	0.807692	0.689655	0.793103	0.00935924	0.0837338	>=	0.354111	0.690909	0.423077	0.931034	0.692308	5.58829	-12.3186	4
https://www.iedb.org/epitope/741994	Linear peptide	SPGSAASPEVTPTSTPNPNN	Envelope glycoprotein C	http://www.ncbi.nlm.nih.gov/protein/P28986.1	Human alphaherpesvirus 1	Human alphaherpesvirus 1	20	TPNPN	15	19	TPNPN	1	1	336	10000	0.0336966	0.0352711	0.00031866	0.0787122	>=	0.497347	0.745455	0.807692	0.689655	0.793103	0.00935924	0.0837338	>=	0.354111	0.690909	0.423077	0.931034	0.692308	5.58829	-12.3186	4
https://www.iedb.org/epitope/742074	Linear peptide	TPTSTPNPNNVTQNKTTPTE	Envelope glycoprotein C	http://www.ncbi.nlm.nih.gov/protein/P28986.1	Human alphaherpesvirus 1	Human alphaherpesvirus 1	20	TPNPN	5	9	TPNPN	4	1	333	10000	0.0333967	0.0349864	0.00031866	0.0787122	>=	0.497347	0.745455	0.807692	0.689655	0.793103	0.00935924	0.0837338	>=	0.354111	0.690909	0.423077	0.931034	0.692308	5.58829	-12.3186	4
https://www.iedb.org/epitope/956614	Linear peptide	LAKAVIHTIKLNGIV	Non-structural protein 1	http://www.ncbi.nlm.nih.gov/protein/P0DOE9.1	Human respiratory syncytial virus A2	Human respiratory syncytial virus A2	15	V.HTIK	5	10	VIHTIK	3	1	32	10000	0.00329967	0.00514673	0.0180675	0.130642	>=	0.359416	0.672727	0.807692	0.551724	0.66313	0.0210473	0.103423	>=	0.29443	0.636364	0.846154	0.448276	0.644562	-11.1661	-14.0286	6
https://www.iedb.org/epitope/2196899	Linear peptide	DTLVLTVNNRLSRRL	hypothetical protein BP1547 [Bordetella pertussis Tohama I]	http://www.ncbi.nlm.nih.gov/protein/NP_880283.1	Bordetella pertussis	Bordetella pertussis Tohama I	15	V.TVN...S	4	12	VLTVNNRLS	1	1	5	10000	0.00059994	0.00267067	0.0266223	0.13744	>=	0.351459	0.672727	0.730769	0.62069	0.653846	0.000371735	0.0437253	>=	0.377984	0.690909	0.653846	0.724138	0.729443	-13.0487	-1.41361	0
https://www.iedb.org/epitope/566377	Linear peptide	QASGPVHTTKPQALG	polyprotein	http://www.ncbi.nlm.nih.gov/protein/ABO76708.1	Rhinovirus C	rhinovirus C3	15	VHT.KP	6	11	VHTTKP	34	1	56	10000	0.00569943	0.00770193	0.013886	0.126953	>=	0.362069	0.690909	0.5	0.862069	0.676393	0.000471139	0.0492602	>=	0.450928	0.727273	0.692308	0.758621	0.746684	-9.17447	-14.344	6
https://www.iedb.org/epitope/566456	Linear peptide	VHTTKPQALGAVEIG	polyprotein	http://www.ncbi.nlm.nih.gov/protein/ABO76708.1	Rhinovirus C	rhinovirus C3	15	VHT.KP	1	6	VHTTKP	5	1	25	10000	0.00259974	0.00449595	0.013886	0.126953	>=	0.362069	0.690909	0.5	0.862069	0.676393	0.000471139	0.0492602	>=	0.450928	0.727273	0.692308	0.758621	0.746684	-9.17447	-14.344	6
https://www.iedb.org/epitope/534670	Linear peptide	AQAPAPNTAPVPDVDSRGSILRRQYNLSTSPLTLTVPQSSNSILYAASLN	capsid protein	http://www.ncbi.nlm.nih.gov/protein/BAO47888.1	Paslahepevirus balayani	Paslahepevirus balayani	50	A..PNT.P	3	10	APAPNTAP	5	1	91	10000	0.00919908	0.0111748	0.00702433	0.124688	>=	0.297082	0.654545	0.538462	0.758621	0.69496	0.000313926	0.0437253	>=	0.44695	0.727273	0.653846	0.793103	0.759947	-0.353051	-5.69456	4
https://www.iedb.org/epitope/2207418	Linear peptide	MRDLGLFGLSIAADY	acyl-CoA dehydrogenase [Bordetella pertussis Tohama I]	http://www.ncbi.nlm.nih.gov/protein/NP_881848.1	Bordetella pertussis	Bordetella pertussis Tohama I	15	GL..LS...D	5	14	GLFGLSIAAD	1	1	14	10000	0.00149985	0.00338414	0.0486099	0.148705	>=	0.405836	0.690909	0.923077	0.482759	0.647215	0.0466591	0.136175	>=	0.375332	0.672727	0.961538	0.413793	0.584881	-4.60065	11.4869	4
https://www.iedb.org/epitope/566377	Linear peptide	QASGPVHTTKPQALG	polyprotein	http://www.ncbi.nlm.nih.gov/protein/ABO76708.1	Rhinovirus C	rhinovirus C3	15	GP.HT..P	4	11	GPVHTTKP	34	1	4	10000	0.00049995	0.0025931	0.0169757	0.129345	>=	0.301061	0.654545	0.576923	0.724138	0.683024	0.00145808	0.0668305	>=	0.354111	0.690909	0.423077	0.931034	0.713528	-6.41554	-21.7466	1
https://www.iedb.org/epitope/511691	Linear peptide	APSTQDSIVGNNTMK	surface exclusion protein, partial	http://www.ncbi.nlm.nih.gov/protein/WP_043885003.1	Streptococcus pyogenes	Streptococcus pyogenes	15	I..NNT.K	8	15	IVGNNTMK	3	1	3	10000	0.00039996	0.00257176	0.0434619	0.143249	>=	0.359416	0.672727	0.807692	0.551724	0.648541	0.0210271	0.103423	>=	0.332891	0.654545	0.884615	0.448276	0.692971	-14.5068	13.3553	4
https://www.iedb.org/epitope/513783	Linear peptide	DSIVGNNTMKAPQGY	surface exclusion protein, partial	http://www.ncbi.nlm.nih.gov/protein/WP_043885003.1	Streptococcus pyogenes	Streptococcus pyogenes	15	I..NNT.K	3	10	IVGNNTMK	4	1	6	10000	0.00069993	0.00272558	0.0434619	0.143249	>=	0.359416	0.672727	0.807692	0.551724	0.648541	0.0210271	0.103423	>=	0.332891	0.654545	0.884615	0.448276	0.692971	-14.5068	13.3553	4
https://www.iedb.org/epitope/519364	Linear peptide	IVGNNTMKAPQGYPL	surface exclusion protein, partial	http://www.ncbi.nlm.nih.gov/protein/WP_043885003.1	Streptococcus pyogenes	Streptococcus pyogenes	15	I..NNT.K	1	8	IVGNNTMK	2	1	3	10000	0.00039996	0.00257176	0.0434619	0.143249	>=	0.359416	0.672727	0.807692	0.551724	0.648541	0.0210271	0.103423	>=	0.332891	0.654545	0.884615	0.448276	0.692971	-14.5068	13.3553	4
https://www.iedb.org/epitope/523839	Linear peptide	PSTQDSIVGNNTMKA	surface exclusion protein, partial	http://www.ncbi.nlm.nih.gov/protein/WP_043885003.1	Streptococcus pyogenes	Streptococcus pyogenes	15	I..NNT.K	7	14	IVGNNTMK	3	1	3	10000	0.00039996	0.00257176	0.0434619	0.143249	>=	0.359416	0.672727	0.807692	0.551724	0.648541	0.0210271	0.103423	>=	0.332891	0.654545	0.884615	0.448276	0.692971	-14.5068	13.3553	4
https://www.iedb.org/epitope/524023	Linear peptide	QDSIVGNNTMKAPQG	surface exclusion protein, partial	http://www.ncbi.nlm.nih.gov/protein/WP_043885003.1	Streptococcus pyogenes	Streptococcus pyogenes	15	I..NNT.K	4	11	IVGNNTMK	4	1	2	10000	0.00029997	0.00255077	0.0434619	0.143249	>=	0.359416	0.672727	0.807692	0.551724	0.648541	0.0210271	0.103423	>=	0.332891	0.654545	0.884615	0.448276	0.692971	-14.5068	13.3553	4
https://www.iedb.org/epitope/526119	Linear peptide	SIVGNNTMKAPQGYP	surface exclusion protein, partial	http://www.ncbi.nlm.nih.gov/protein/WP_043885003.1	Streptococcus pyogenes	Streptococcus pyogenes	15	I..NNT.K	2	9	IVGNNTMK	3	1	3	10000	0.00039996	0.00257176	0.0434619	0.143249	>=	0.359416	0.672727	0.807692	0.551724	0.648541	0.0210271	0.103423	>=	0.332891	0.654545	0.884615	0.448276	0.692971	-14.5068	13.3553	4
https://www.iedb.org/epitope/527034	Linear peptide	STQDSIVGNNTMKAP	surface exclusion protein, partial	http://www.ncbi.nlm.nih.gov/protein/WP_043885003.1	Streptococcus pyogenes	Streptococcus pyogenes	15	I..NNT.K	6	13	IVGNNTMK	3	1	0	10000	9.999e-05	0.00255077	0.0434619	0.143249	>=	0.359416	0.672727	0.807692	0.551724	0.648541	0.0210271	0.103423	>=	0.332891	0.654545	0.884615	0.448276	0.692971	-14.5068	13.3553	4
https://www.iedb.org/epitope/528012	Linear peptide	TQDSIVGNNTMKAPQ	surface exclusion protein, partial	http://www.ncbi.nlm.nih.gov/protein/WP_043885003.1	Streptococcus pyogenes	Streptococcus pyogenes	15	I..NNT.K	5	12	IVGNNTMK	4	1	3	10000	0.00039996	0.00257176	0.0434619	0.143249	>=	0.359416	0.672727	0.807692	0.551724	0.648541	0.0210271	0.103423	>=	0.332891	0.654545	0.884615	0.448276	0.692971	-14.5068	13.3553	4
https://www.iedb.org/epitope/128115	Linear peptide	SSHRGNICIGATNYVADN	outer membrane protein PorB	http://www.ncbi.nlm.nih.gov/protein/AAO67531.1	Chlamydia trachomatis	Chlamydia trachomatis	18	IG.TN...D	9	17	IGATNYVAD	4	1	2	10000	0.00029997	0.00255077	0.0336249	0.138335	>=	0.374005	0.690909	0.615385	0.758621	0.677719	0.0484038	0.138074	>=	0.309019	0.654545	0.653846	0.655172	0.645225	-14.5813	24.6268	4
https://www.iedb.org/epitope/2198239	Linear peptide	FALLVGIPLGIVAAV	ABC transporter permease [Bordetella pertussis Tohama I]	http://www.ncbi.nlm.nih.gov/protein/NP_881302.1	Bordetella pertussis	Bordetella pertussis Tohama I	15	IPLG..A	7	13	IPLGIVA	1	1	18	10000	0.00189981	0.00380571	0.0433864	0.143249	>=	0.286472	0.636364	0.769231	0.517241	0.639257	0.0100284	0.0861801	>=	0.385942	0.690909	0.730769	0.655172	0.70557	-11.6355	-8.51643	0
https://www.iedb.org/epitope/2202644	Linear peptide	IPLGILAAWRRGRLL	ABC transporter permease [Bordetella pertussis Tohama I]	http://www.ncbi.nlm.nih.gov/protein/NP_881724.1	Bordetella pertussis	Bordetella pertussis Tohama I	15	IPLG..A	1	7	IPLGILA	1	1	36	10000	0.00369963	0.00559059	0.0433864	0.143249	>=	0.286472	0.636364	0.769231	0.517241	0.639257	0.0100284	0.0861801	>=	0.385942	0.690909	0.730769	0.655172	0.70557	-11.6355	-8.51643	0
https://www.iedb.org/epitope/2198959	Linear peptide	FTLNHDFAKVEPQHY	hypothetical protein BP1542 [Bordetella pertussis Tohama I]	http://www.ncbi.nlm.nih.gov/protein/NP_880277.1	Bordetella pertussis	Bordetella pertussis Tohama I	15	KVEP.H	9	14	KVEPQH	1	1	11	10000	0.00119988	0.00310143	0.0189541	0.130642	>=	0.454907	0.727273	0.730769	0.724138	0.661804	0.00328543	0.0707031	>=	0.458886	0.727273	0.769231	0.689655	0.708223	-9.89756	15.9755	4
https://www.iedb.org/epitope/561899	Linear peptide	NQLKQLDINTSKMSM	polyprotein	http://www.ncbi.nlm.nih.gov/protein/ACK37353.1	Enterovirus A	Enterovirus A71	15	L..NTSK	6	12	LDINTSK	1	1	2	10000	0.00029997	0.00255077	0.0150634	0.126953	>=	0.309019	0.654545	0.653846	0.655172	0.685676	0.0435429	0.134029	>=	0.234748	0.636364	0.269231	0.965517	0.603448	2.03069	-7.67514	4
https://www.iedb.org/epitope/2194301	Linear peptide	ALQARMLAHLRAARG	cytochrome p450 oxidoreductase [Bordetella pertussis Tohama I]	http://www.ncbi.nlm.nih.gov/protein/NP_881036.1	Bordetella pertussis	Bordetella pertussis Tohama I	15	L.HLR.A	7	13	LAHLRAA	2	1	68	10000	0.00689931	0.0089648	0.00742854	0.124688	>=	0.311671	0.672727	0.346154	0.965517	0.647215	0.0090158	0.0824124	>=	0.454907	0.727273	0.730769	0.724138	0.720822	31.3617	2.80374	9
https://www.iedb.org/epitope/2202491	Linear peptide	ILLHLRPAPGIWGGL	A/G-specific adenine glycosylase [Bordetella pertussis Tohama I]	http://www.ncbi.nlm.nih.gov/protein/NP_882333.1	Bordetella pertussis	Bordetella pertussis Tohama I	15	L.HLR.A	2	8	LLHLRPA	1	1	21	10000	0.00219978	0.004125	0.00742854	0.124688	>=	0.311671	0.672727	0.346154	0.965517	0.647215	0.0090158	0.0824124	>=	0.454907	0.727273	0.730769	0.724138	0.720822	31.3617	2.80374	9
https://www.iedb.org/epitope/2210943	Linear peptide	REIFVDGLRHLRDAL	hypothetical protein BP2404 [Bordetella pertussis Tohama I]	http://www.ncbi.nlm.nih.gov/protein/NP_881035.1	Bordetella pertussis	Bordetella pertussis Tohama I	15	L.HLR.A	8	14	LRHLRDA	1	1	24	10000	0.00249975	0.00440097	0.00742854	0.124688	>=	0.311671	0.672727	0.346154	0.965517	0.647215	0.0090158	0.0824124	>=	0.454907	0.727273	0.730769	0.724138	0.720822	31.3617	2.80374	9
https://www.iedb.org/epitope/2209762	Linear peptide	QARLVLGTPWARVVL	membrane transport protein [Bordetella pertussis Tohama I]	http://www.ncbi.nlm.nih.gov/protein/NP_881556.1	Bordetella pertussis	Bordetella pertussis Tohama I	15	L.L.TPW	4	10	LVLGTPW	2	1	6	10000	0.00069993	0.00272558	0.0107125	0.124688	>=	0.271883	0.618182	0.961538	0.310345	0.664456	0.0415672	0.131257	>=	0.267905	0.618182	0.923077	0.344828	0.625995	-7.40216	5.57621	4
https://www.iedb.org/epitope/29330	Linear peptide	IVKPGDILLINSTGNL	hemagglutinin	http://www.ncbi.nlm.nih.gov/protein/AAA87553.1	Influenza A virus	Influenza A virus (A/Beijing/32/1992(H3N2))	16	L.N.T.NL	9	16	LINSTGNL	1	1	13	10000	0.00139986	0.00328297	0.0221253	0.135737	>=	0.275862	0.618182	1	0.275862	0.628647	0.0194044	0.100545	>=	0.424403	0.709091	0.769231	0.655172	0.700265	3.72491	-6.54157	4
https://www.iedb.org/epitope/29728	Linear peptide	IYWTIVKPGDILLINSTGNLIAPRGYFKIRN	hemagglutinin	http://www.ncbi.nlm.nih.gov/protein/AAT64805.1	Influenza A virus	Influenza A virus (A/Beijing/32/1992(H3N2))	31	L.N.T.NL	13	20	LINSTGNL	2	1	16	10000	0.00169983	0.00360256	0.0221253	0.135737	>=	0.275862	0.618182	1	0.275862	0.628647	0.0194044	0.100545	>=	0.424403	0.709091	0.769231	0.655172	0.700265	3.72491	-6.54157	4
https://www.iedb.org/epitope/32711	Linear peptide	KPGDILLINSTGNLIA	hemagglutinin	http://www.ncbi.nlm.nih.gov/protein/AAA87553.1	Influenza A virus	Influenza A virus (A/Beijing/32/1992(H3N2))	16	L.N.T.NL	7	14	LINSTGNL	2	1	12	10000	0.00129987	0.00319598	0.0221253	0.135737	>=	0.275862	0.618182	1	0.275862	0.628647	0.0194044	0.100545	>=	0.424403	0.709091	0.769231	0.655172	0.700265	3.72491	-6.54157	4
https://www.iedb.org/epitope/37419	Linear peptide	LLINSTGNLIAPRGYF	hemagglutinin	http://www.ncbi.nlm.nih.gov/protein/AAA87553.1	Influenza A virus	Influenza A virus (A/Beijing/32/1992(H3N2))	16	L.N.T.NL	2	9	LINSTGNL	2	1	7	10000	0.00079992	0.0027899	0.0221253	0.135737	>=	0.275862	0.618182	1	0.275862	0.628647	0.0194044	0.100545	>=	0.424403	0.709091	0.769231	0.655172	0.700265	3.72491	-6.54157	4
https://www.iedb.org/epitope/188716	Linear peptide	LPNITLKII	poly-A polymerase catalytic subunit VP55 [Vaccinia virus]	http://www.ncbi.nlm.nih.gov/protein/66275854	Vaccinia virus	Vaccinia virus	9	LP..TLK	1	7	LPNITLK	3	1	7	10000	0.00079992	0.0027899	0.0194205	0.130642	>=	0.271883	0.618182	0.961538	0.310345	0.64191	0.00851075	0.0824124	>=	0.366048	0.690909	0.538462	0.827586	0.685676	0.439594	-17.9742	6
https://www.iedb.org/epitope/2199695	Linear peptide	GGDLSMLVNPSLMKD	exported protein [Bordetella pertussis Tohama I]	http://www.ncbi.nlm.nih.gov/protein/NP_880774.1	Bordetella pertussis	Bordetella pertussis Tohama I	15	LV.PS..K	7	14	LVNPSLMK	1	1	5	10000	0.00059994	0.00267067	0.0155621	0.126953	>=	0.370027	0.690909	0.576923	0.793103	0.681698	0.0370554	0.125429	>=	0.310345	0.636364	1	0.310345	0.607427	-7.35843	3.12883	4
https://www.iedb.org/epitope/1614122	Linear peptide	LVSNFTSNISARWFR	Membrane protein UL8	https://www.uniprot.org/uniprot/P16744.2	Human betaherpesvirus 5	Human betaherpesvirus 5	15	NFTSN	4	8	NFTSN	1	1	171	10000	0.0171983	0.018881	0.00592657	0.119753	>=	0.393899	0.690909	0.807692	0.586207	0.698939	0.0363147	0.125429	>=	0.274536	0.636364	0.653846	0.62069	0.65252	-9.53951	5.34108	4
https://www.iedb.org/epitope/1621451	Linear peptide	TIFNLTLNDSGRYGA	Membrane protein UL8	https://www.uniprot.org/uniprot/P16744.2	Human betaherpesvirus 5	Human betaherpesvirus 5	15	NLT.N..G	4	11	NLTLNDSG	2	1	6	10000	0.00069993	0.00272558	0.0285614	0.13744	>=	0.254642	0.636364	0.461538	0.793103	0.626658	0.00298422	0.0707031	>=	0.420424	0.709091	0.730769	0.689655	0.717507	-6.72758	12.4874	4
https://www.iedb.org/epitope/143225	Linear peptide	YARPLVTFKFLNSSNL	glycoprotein B-like	http://www.ncbi.nlm.nih.gov/protein/AAB62592.1	Human gammaherpesvirus 8	Human gammaherpesvirus 8	16	P..T.K.LN	4	12	PLVTFKFLN	1	1	4	10000	0.00049995	0.0025931	0.00439279	0.119753	>=	0.385942	0.690909	0.730769	0.655172	0.717507	0.00963052	0.0843007	>=	0.393899	0.690909	0.807692	0.586207	0.721485	-9.32649	-8.41093	0
https://www.iedb.org/epitope/49765	Linear peptide	PTRTWKVLSI	Phosphorylated IMV membrane protein	http://www.ncbi.nlm.nih.gov/protein/Q76ZQ3.1	Vaccinia virus	Vaccinia virus WR	10	P..T.KVL	1	8	PTRTWKVL	3	1	2	10000	0.00029997	0.00255077	0.031925	0.13744	>=	0.293103	0.654545	0.5	0.793103	0.667109	0.0291015	0.116036	>=	0.208223	0.618182	0.346154	0.862069	0.592838	-8.24622	-14.2372	6
https://www.iedb.org/epitope/60294	Linear peptide	SPTRTWKVL	Phosphorylated IMV membrane protein	http://www.ncbi.nlm.nih.gov/protein/Q76ZQ3.1	Vaccinia virus	Vaccinia virus	9	P..T.KVL	2	9	PTRTWKVL	3	1	6	10000	0.00069993	0.00272558	0.031925	0.13744	>=	0.293103	0.654545	0.5	0.793103	0.667109	0.0291015	0.116036	>=	0.208223	0.618182	0.346154	0.862069	0.592838	-8.24622	-14.2372	6
https://www.iedb.org/epitope/2202515	Linear peptide	ILQMLKLPDGTVKVL	Lon protease [Bordetella pertussis Tohama I]	http://www.ncbi.nlm.nih.gov/protein/NP_880488.1	Bordetella pertussis	Bordetella pertussis Tohama I	15	P..T.KVL	8	15	PDGTVKVL	2	1	23	10000	0.00239976	0.00429387	0.031925	0.13744	>=	0.293103	0.654545	0.5	0.793103	0.667109	0.0291015	0.116036	>=	0.208223	0.618182	0.346154	0.862069	0.592838	-8.24622	-14.2372	6
https://www.iedb.org/epitope/14556	Linear peptide	ETTARIIFNGKDLNLVERRIAAVNPSDPLETTKPDMTLKEALKIAFGFNEPNGNLQYQGKDITEFDFNFDQQTSQNIKNQLAELNATNIYTVLDKIKLNAKMNILIRDKRFHYDRNNIAVGADESVVKEAHREVINSSTEGLLLNIDKDIRKILSGYIVEIEDTEGLKEVINDRYDMLNISSLRQDGKTFIDFKKYNDKLPLYISNPNYKVNVYAVTKENTIINPSENGDTSTNGIKKILIFSKKGYEIG	protective antigen precursor	http://www.ncbi.nlm.nih.gov/protein/AAA22637.1	Bacillus anthracis	Bacillus anthracis	250	P..TLK..L	34	42	PDMTLKEAL	2	1	0	10000	9.999e-05	0.00255077	0.0498475	0.148705	>=	0.242706	0.636364	0.346154	0.896552	0.612732	0.0227758	0.10481	>=	0.31565	0.672727	0.384615	0.931034	0.657825	-2.56135	-12.3908	4
https://www.iedb.org/epitope/80060	Linear peptide	TTKPDMTLKEALKIAFGFNE	protective antigen precursor	http://www.ncbi.nlm.nih.gov/protein/AAA22637.1	Bacillus anthracis	Bacillus anthracis	20	P..TLK..L	4	12	PDMTLKEAL	2	1	1	10000	0.00019998	0.00255077	0.0498475	0.148705	>=	0.242706	0.636364	0.346154	0.896552	0.612732	0.0227758	0.10481	>=	0.31565	0.672727	0.384615	0.931034	0.657825	-2.56135	-12.3908	4
https://www.iedb.org/epitope/80088	Linear peptide	VNPSDPLETTKPDMTLKEAL	protective antigen precursor	http://www.ncbi.nlm.nih.gov/protein/AAA22637.1	Bacillus anthracis	Bacillus anthracis	20	P..TLK..L	12	20	PDMTLKEAL	2	1	1	10000	0.00019998	0.00255077	0.0498475	0.148705	>=	0.242706	0.636364	0.346154	0.896552	0.612732	0.0227758	0.10481	>=	0.31565	0.672727	0.384615	0.931034	0.657825	-2.56135	-12.3908	4
https://www.iedb.org/epitope/152722	Linear peptide	KPDMTLKEAL	protective antigen precursor	http://www.ncbi.nlm.nih.gov/protein/AAA22637.1	Bacillus anthracis	Bacillus anthracis	10	P..TLK..L	2	10	PDMTLKEAL	1	1	2	10000	0.00029997	0.00255077	0.0498475	0.148705	>=	0.242706	0.636364	0.346154	0.896552	0.612732	0.0227758	0.10481	>=	0.31565	0.672727	0.384615	0.931034	0.657825	-2.56135	-12.3908	4
https://www.iedb.org/epitope/175039	Linear peptide	TKPDMTLKEALK	protective antigen precursor	http://www.ncbi.nlm.nih.gov/protein/AAA22637.1	Bacillus anthracis	Bacillus anthracis	12	P..TLK..L	3	11	PDMTLKEAL	2	1	4	10000	0.00049995	0.0025931	0.0498475	0.148705	>=	0.242706	0.636364	0.346154	0.896552	0.612732	0.0227758	0.10481	>=	0.31565	0.672727	0.384615	0.931034	0.657825	-2.56135	-12.3908	4
https://www.iedb.org/epitope/51978	Linear peptide	QPTPSPPRMHLPVLHVPDQS	Epstein-Barr nuclear antigen 2	http://www.ncbi.nlm.nih.gov/protein/P12978.1	human gammaherpesvirus 4	Human herpesvirus 4 strain B95-8	20	P.M.LP.L	7	14	PRMHLPVL	2	1	5	10000	0.00059994	0.00267067	0.0263282	0.13744	>=	0.440318	0.709091	0.923077	0.517241	0.676393	0.0172366	0.0983365	>=	0.306366	0.636364	0.961538	0.344828	0.637931	-0.606044	-1.84442	4
https://www.iedb.org/epitope/60191	Linear peptide	SPPRMHLPVLHVPDQ	nuclear protein EBNA2	http://www.ncbi.nlm.nih.gov/protein/AAA45903.1	human gammaherpesvirus 4	human gammaherpesvirus 4	15	P.M.LP.L	3	10	PRMHLPVL	2	1	13	10000	0.00139986	0.00328297	0.0263282	0.13744	>=	0.440318	0.709091	0.923077	0.517241	0.676393	0.0172366	0.0983365	>=	0.306366	0.636364	0.961538	0.344828	0.637931	-0.606044	-1.84442	4
https://www.iedb.org/epitope/2202515	Linear peptide	ILQMLKLPDGTVKVL	Lon protease [Bordetella pertussis Tohama I]	http://www.ncbi.nlm.nih.gov/protein/NP_880488.1	Bordetella pertussis	Bordetella pertussis Tohama I	15	PD.T.K.L	8	15	PDGTVKVL	2	1	11	10000	0.00119988	0.00310143	0.00263886	0.118246	>=	0.370027	0.690909	0.576923	0.793103	0.724138	4.65792e-05	0.022956	>=	0.513263	0.745455	0.961538	0.551724	0.824271	-9.66606	6.79584	4
https://www.iedb.org/epitope/143998	Linear peptide	LSSNWRTTNPPKPQP	hypothetical protein	http://www.ncbi.nlm.nih.gov/protein/NP_819064.1	Coxiella burnetii	Coxiella burnetii	15	PKPQP	11	15	PKPQP	3	1	1007	10000	0.10079	0.101586	0.029349	0.13744	>=	0.301061	0.654545	0.576923	0.724138	0.671088	0.0226804	0.10481	>=	0.301061	0.654545	0.576923	0.724138	0.64191	-0.961244	-9.39107	4
https://www.iedb.org/epitope/144083	Linear peptide	SNWRTTNPPKPQPLK	hypothetical protein	http://www.ncbi.nlm.nih.gov/protein/NP_819064.1	Coxiella burnetii	Coxiella burnetii	15	PKPQP	9	13	PKPQP	4	1	990	10000	0.0990901	0.100131	0.029349	0.13744	>=	0.301061	0.654545	0.576923	0.724138	0.671088	0.0226804	0.10481	>=	0.301061	0.654545	0.576923	0.724138	0.64191	-0.961244	-9.39107	4
https://www.iedb.org/epitope/144105	Linear peptide	TTNPPKPQPLKLTQG	hypothetical protein	http://www.ncbi.nlm.nih.gov/protein/NP_819064.1	Coxiella burnetii	Coxiella burnetii	15	PKPQP	5	9	PKPQP	4	1	985	10000	0.0985901	0.0996746	0.029349	0.13744	>=	0.301061	0.654545	0.576923	0.724138	0.671088	0.0226804	0.10481	>=	0.301061	0.654545	0.576923	0.724138	0.64191	-0.961244	-9.39107	4
https://www.iedb.org/epitope/144126	Linear peptide	WRTTNPPKPQPLKLT	hypothetical protein	http://www.ncbi.nlm.nih.gov/protein/NP_819064.1	Coxiella burnetii	Coxiella burnetii	15	PKPQP	7	11	PKPQP	4	1	995	10000	0.09959	0.100539	0.029349	0.13744	>=	0.301061	0.654545	0.576923	0.724138	0.671088	0.0226804	0.10481	>=	0.301061	0.654545	0.576923	0.724138	0.64191	-0.961244	-9.39107	4
https://www.iedb.org/epitope/188837	Linear peptide	EKVRRTIEALESNRPPKPQP	hypothetical protein	http://www.ncbi.nlm.nih.gov/protein/YP_111499.1	Burkholderia pseudomallei	Burkholderia pseudomallei K96243	20	PKPQP	16	20	PKPQP	1	1	977	10000	0.0977902	0.0989299	0.029349	0.13744	>=	0.301061	0.654545	0.576923	0.724138	0.671088	0.0226804	0.10481	>=	0.301061	0.654545	0.576923	0.724138	0.64191	-0.961244	-9.39107	4
https://www.iedb.org/epitope/241724	Linear peptide	ESNRPPKPQPRSTPPQSTPP	hypothetical protein	http://www.ncbi.nlm.nih.gov/protein/YP_111499.1	Burkholderia pseudomallei	Burkholderia pseudomallei K96243	20	PKPQP	6	10	PKPQP	1	1	1018	10000	0.10189	0.102612	0.029349	0.13744	>=	0.301061	0.654545	0.576923	0.724138	0.671088	0.0226804	0.10481	>=	0.301061	0.654545	0.576923	0.724138	0.64191	-0.961244	-9.39107	4
https://www.iedb.org/epitope/741451	Linear peptide	GDPKPQPPGVNHEPPSNATR	Envelope glycoprotein I	http://www.ncbi.nlm.nih.gov/protein/P06487.1	Human alphaherpesvirus 1	Human alphaherpesvirus 1	20	PKPQP	3	7	PKPQP	1	1	970	10000	0.0970903	0.0982695	0.029349	0.13744	>=	0.301061	0.654545	0.576923	0.724138	0.671088	0.0226804	0.10481	>=	0.301061	0.654545	0.576923	0.724138	0.64191	-0.961244	-9.39107	4
https://www.iedb.org/epitope/741833	Linear peptide	PQASTTPFPTGDPKPQPPGV	Envelope glycoprotein I	http://www.ncbi.nlm.nih.gov/protein/P06487.1	Human alphaherpesvirus 1	Human alphaherpesvirus 1	20	PKPQP	13	17	PKPQP	1	1	952	10000	0.0952905	0.0965104	0.029349	0.13744	>=	0.301061	0.654545	0.576923	0.724138	0.671088	0.0226804	0.10481	>=	0.301061	0.654545	0.576923	0.724138	0.64191	-0.961244	-9.39107	4
https://www.iedb.org/epitope/149798	Linear peptide	LEKQLFYYIGTMLPNTRPHS	BXLF2	http://www.ncbi.nlm.nih.gov/protein/YP_401700.1	human gammaherpesvirus 4	Human herpesvirus 4 strain B95-8	20	PNTRP	14	18	PNTRP	1	1	153	10000	0.0153985	0.0175301	0.027881	0.13744	>=	0.285146	0.654545	0.423077	0.862069	0.627321	0.000126054	0.0305954	>=	0.539788	0.763636	0.884615	0.655172	0.806366	-2.86079	-10.36	4
https://www.iedb.org/epitope/2212662	Linear peptide	SGFPTLLRKELLRFW	ABC transporter permease [Bordetella pertussis Tohama I]	http://www.ncbi.nlm.nih.gov/protein/NP_882265.1	Bordetella pertussis	Bordetella pertussis Tohama I	15	PT...K.LL	4	12	PTLLRKELL	3	1	13	10000	0.00139986	0.00328297	0.0397226	0.141675	>=	0.248011	0.618182	0.730769	0.517241	0.64191	0.00193783	0.0707031	>=	0.363395	0.672727	0.846154	0.517241	0.706897	4.44112	-9.3133	4
https://www.iedb.org/epitope/155099	Linear peptide	LHVLLRPTLLPKLLV	tegument protein	http://www.ncbi.nlm.nih.gov/protein/CAB06732.1	Human alphaherpesvirus 2	Human alphaherpesvirus 2	15	PT...KLL	7	14	PTLLPKLL	4	1	89	10000	0.0089991	0.0109895	0.00535273	0.119753	>=	0.331565	0.672727	0.538462	0.793103	0.700265	0.00566637	0.0762915	>=	0.454907	0.727273	0.730769	0.724138	0.72679	1.13423	-14.0247	0
https://www.iedb.org/epitope/155155	Linear peptide	LRPTLLPKLLVRAPF	tegument protein	http://www.ncbi.nlm.nih.gov/protein/CAB06732.1	Human alphaherpesvirus 2	Human alphaherpesvirus 2	15	PT...KLL	3	10	PTLLPKLL	4	1	80	10000	0.00809919	0.0101422	0.00535273	0.119753	>=	0.331565	0.672727	0.538462	0.793103	0.700265	0.00566637	0.0762915	>=	0.454907	0.727273	0.730769	0.724138	0.72679	1.13423	-14.0247	0
https://www.iedb.org/epitope/994088	Linear peptide	CDPSLHVLLRPTLAPKLL	Tegument protein UL46	http://www.ncbi.nlm.nih.gov/protein/P10230.2	Human alphaherpesvirus 1	Human alphaherpesvirus 1 strain 17	18	PT...KLL	11	18	PTLAPKLL	2	1	31	10000	0.00319968	0.00505383	0.00535273	0.119753	>=	0.331565	0.672727	0.538462	0.793103	0.700265	0.00566637	0.0762915	>=	0.454907	0.727273	0.730769	0.724138	0.72679	1.13423	-14.0247	0
https://www.iedb.org/epitope/155099	Linear peptide	LHVLLRPTLLPKLLV	tegument protein	http://www.ncbi.nlm.nih.gov/protein/CAB06732.1	Human alphaherpesvirus 2	Human alphaherpesvirus 2	15	PT.L.K..V	7	15	PTLLPKLLV	4	1	5	10000	0.00059994	0.00267067	0.0280586	0.13744	>=	0.250663	0.636364	0.423077	0.827586	0.632626	0.00536212	0.0762915	>=	0.405836	0.690909	0.923077	0.482759	0.68435	-6.54737	0.337297	4
https://www.iedb.org/epitope/155155	Linear peptide	LRPTLLPKLLVRAPF	tegument protein	http://www.ncbi.nlm.nih.gov/protein/CAB06732.1	Human alphaherpesvirus 2	Human alphaherpesvirus 2	15	PT.L.K..V	3	11	PTLLPKLLV	4	1	9	10000	0.0009999	0.00295618	0.0280586	0.13744	>=	0.250663	0.636364	0.423077	0.827586	0.632626	0.00536212	0.0762915	>=	0.405836	0.690909	0.923077	0.482759	0.68435	-6.54737	0.337297	4
https://www.iedb.org/epitope/740117	Linear peptide	RKPSSSESHASKPSLIDR	Envelope glycoprotein B	http://www.ncbi.nlm.nih.gov/protein/P36320.2	Human betaherpesvirus 6B	Human betaherpesvirus 6B	18	S....H..KP.L	4	15	SSSESHASKPSL	4	1	3	10000	0.00039996	0.00257176	0.0223324	0.135737	>=	0.428382	0.709091	0.807692	0.62069	0.704907	0.0168288	0.0982538	>=	0.405836	0.690909	0.923077	0.482759	0.70557	-19.1268	5.13485	4
https://www.iedb.org/epitope/2213010	Linear peptide	SLVSFIGPKPNLLDI	glutamate synthase large subunit [Bordetella pertussis Tohama I]	http://www.ncbi.nlm.nih.gov/protein/NP_882256.1	Bordetella pertussis	Bordetella pertussis Tohama I	15	S..S....KP.L	1	12	SLVSFIGPKPNL	1	1	0	10000	9.999e-05	0.00255077	0.023183	0.137268	>=	0.493369	0.745455	0.769231	0.724138	0.720159	0.0327562	0.122073	>=	0.505305	0.745455	0.884615	0.62069	0.702918	-16.7498	1.4683	4
https://www.iedb.org/epitope/241901	Linear peptide	LKKISKPCTTNKEIAQVGAI	60 kDa chaperonin 1	http://www.ncbi.nlm.nih.gov/protein/Q9F712.2	Burkholderia pseudomallei	Burkholderia pseudomallei K96243	20	S.P..T.K.I	5	14	SKPCTTNKEI	2	1	14	10000	0.00149985	0.00338414	0.0363769	0.141305	>=	0.30504	0.654545	0.615385	0.689655	0.632626	0.00710913	0.080214	>=	0.381963	0.690909	0.692308	0.689655	0.708223	-10.8841	-2.20312	4
https://www.iedb.org/epitope/241902	Linear peptide	LKKISKPTTTSKEIAQVATI	molecular chaperone GroEL	http://www.ncbi.nlm.nih.gov/protein/YP_110499.1	Burkholderia pseudomallei	Burkholderia pseudomallei K96243	20	S.P..T.K.I	5	14	SKPTTTSKEI	3	1	27	10000	0.00279972	0.00466994	0.0363769	0.141305	>=	0.30504	0.654545	0.615385	0.689655	0.632626	0.00710913	0.080214	>=	0.381963	0.690909	0.692308	0.689655	0.708223	-10.8841	-2.20312	4
https://www.iedb.org/epitope/62535	Linear peptide	SYENMTALEAVSLNGTRLAAGSPS	K8.1	http://www.ncbi.nlm.nih.gov/protein/ABD28902.1	Human gammaherpesvirus 8	Human gammaherpesvirus 8	24	SL...R.AA	12	20	SLNGTRLAA	1	1	12	10000	0.00129987	0.00319598	0.0443746	0.144456	>=	0.21618	0.618182	0.423077	0.793103	0.619363	0.0320567	0.120661	>=	0.301061	0.654545	0.576923	0.724138	0.649204	31.368	2.25117	9
https://www.iedb.org/epitope/142523	Linear peptide	ALEAVSLNGTRLAA	K8.1	http://www.ncbi.nlm.nih.gov/protein/ABD28902.1	Human gammaherpesvirus 8	Human gammaherpesvirus 8	14	SL...R.AA	6	14	SLNGTRLAA	1	1	1	10000	0.00019998	0.00255077	0.0443746	0.144456	>=	0.21618	0.618182	0.423077	0.793103	0.619363	0.0320567	0.120661	>=	0.301061	0.654545	0.576923	0.724138	0.649204	31.368	2.25117	9
https://www.iedb.org/epitope/142547	Linear peptide	AVSLNGTRLAAGSPS	K8.1	http://www.ncbi.nlm.nih.gov/protein/ABD28902.1	Human gammaherpesvirus 8	Human gammaherpesvirus 8	15	SL...R.AA	3	11	SLNGTRLAA	1	1	9	10000	0.0009999	0.00295618	0.0443746	0.144456	>=	0.21618	0.618182	0.423077	0.793103	0.619363	0.0320567	0.120661	>=	0.301061	0.654545	0.576923	0.724138	0.649204	31.368	2.25117	9
https://www.iedb.org/epitope/2201894	Linear peptide	IAGIASLLRLRHAAA	membrane protein [Bordetella pertussis Tohama I]	http://www.ncbi.nlm.nih.gov/protein/NP_879940.1	Bordetella pertussis	Bordetella pertussis Tohama I	15	SL...R.AA	6	14	SLLRLRHAA	1	1	21	10000	0.00219978	0.004125	0.0443746	0.144456	>=	0.21618	0.618182	0.423077	0.793103	0.619363	0.0320567	0.120661	>=	0.301061	0.654545	0.576923	0.724138	0.649204	31.368	2.25117	9
https://www.iedb.org/epitope/63727	Linear peptide	TFPNITLKII	polyA polymerase large subunit	http://www.ncbi.nlm.nih.gov/protein/AAB59821.1	Vaccinia virus	Vaccinia virus WR	10	T.P..T.K.I	1	10	TFPNITLKII	4	1	2	10000	0.00029997	0.00255077	0.0136083	0.126953	>=	0.332891	0.654545	0.884615	0.448276	0.680371	0.0355043	0.125129	>=	0.269231	0.654545	0.269231	1	0.639257	-9.07703	-3.13864	4
https://www.iedb.org/epitope/143998	Linear peptide	LSSNWRTTNPPKPQP	hypothetical protein	http://www.ncbi.nlm.nih.gov/protein/NP_819064.1	Coxiella burnetii	Coxiella burnetii	15	TNPPK	8	12	TNPPK	3	1	159	10000	0.0159984	0.0180097	0.0129374	0.126953	>=	0.339523	0.672727	0.615385	0.724138	0.677719	0.0499122	0.140502	>=	0.238727	0.636364	0.307692	0.931034	0.631963	2.78218	-11.6229	4
https://www.iedb.org/epitope/144083	Linear peptide	SNWRTTNPPKPQPLK	hypothetical protein	http://www.ncbi.nlm.nih.gov/protein/NP_819064.1	Coxiella burnetii	Coxiella burnetii	15	TNPPK	6	10	TNPPK	4	1	173	10000	0.0173983	0.019057	0.0129374	0.126953	>=	0.339523	0.672727	0.615385	0.724138	0.677719	0.0499122	0.140502	>=	0.238727	0.636364	0.307692	0.931034	0.631963	2.78218	-11.6229	4
https://www.iedb.org/epitope/144105	Linear peptide	TTNPPKPQPLKLTQG	hypothetical protein	http://www.ncbi.nlm.nih.gov/protein/NP_819064.1	Coxiella burnetii	Coxiella burnetii	15	TNPPK	2	6	TNPPK	4	1	166	10000	0.0166983	0.0185208	0.0129374	0.126953	>=	0.339523	0.672727	0.615385	0.724138	0.677719	0.0499122	0.140502	>=	0.238727	0.636364	0.307692	0.931034	0.631963	2.78218	-11.6229	4
https://www.iedb.org/epitope/144126	Linear peptide	WRTTNPPKPQPLKLT	hypothetical protein	http://www.ncbi.nlm.nih.gov/protein/NP_819064.1	Coxiella burnetii	Coxiella burnetii	15	TNPPK	4	8	TNPPK	4	1	159	10000	0.0159984	0.0180097	0.0129374	0.126953	>=	0.339523	0.672727	0.615385	0.724138	0.677719	0.0499122	0.140502	>=	0.238727	0.636364	0.307692	0.931034	0.631963	2.78218	-11.6229	4
https://www.iedb.org/epitope/2153628	Linear peptide	IVGHIELGGKPALVP	Genome polyprotein	https://www.uniprot.org/uniprot/Q68870.1	Hepacivirus hominis	Hepacivirus hominis	15	V....L..KP.L	2	13	VGHIELGGKPAL	1	1	0	10000	9.999e-05	0.00255077	0.0451841	0.145517	>=	0.393899	0.690909	0.807692	0.586207	0.682361	0.0165386	0.0981145	>=	0.401857	0.690909	0.884615	0.517241	0.692308	-20.4113	5.4115	4
https://www.iedb.org/epitope/229068	Linear peptide	ALTDKKVELNNTQKA	pneumococcal surface protein A	http://www.ncbi.nlm.nih.gov/protein/ABR53735.1	Streptococcus pneumoniae	Streptococcus pneumoniae	15	V..NNT.K	7	14	VELNNTQK	1	1	7	10000	0.00079992	0.0027899	0.00245002	0.11438	>=	0.435013	0.727273	0.538462	0.896552	0.734748	0.0456699	0.136155	>=	0.230769	0.636364	0.230769	1	0.616711	-12.6443	8.54522	4
https://www.iedb.org/epitope/229301	Linear peptide	KKVELNNTQKALDTA	pneumococcal surface protein A	http://www.ncbi.nlm.nih.gov/protein/ABR53735.1	Streptococcus pneumoniae	Streptococcus pneumoniae	15	V..NNT.K	3	10	VELNNTQK	2	1	8	10000	0.00089991	0.0028435	0.00245002	0.11438	>=	0.435013	0.727273	0.538462	0.896552	0.734748	0.0456699	0.136155	>=	0.230769	0.636364	0.230769	1	0.616711	-12.6443	8.54522	4
https://www.iedb.org/epitope/1618403	Linear peptide	RRRRVSFVEADRLPH	Protein RL8A	https://www.uniprot.org/uniprot/F7V995.1	Human betaherpesvirus 5	Human betaherpesvirus 5	15	A.RLPH	10	15	ADRLPH	1	1	14	10000	0.00149985	0.00338414	0.0417616	0.142455	>=	0.306366	0.636364	0.961538	0.344828	0.627321	0.0191217	0.100445	>=	0.385942	0.690909	0.730769	0.655172	0.697613	20.2503	-10.7983	10
https://www.iedb.org/epitope/2195622	Linear peptide	AWPLKHWRLRRIVTL	TetR family transcriptional regulator [Bordetella pertussis]	http://www.ncbi.nlm.nih.gov/protein/CRI69755.1	Bordetella pertussis	Bordetella pertussis	15	AWPLK	1	5	AWPLK	1	1	101	10000	0.010199	0.0121579	0.0110815	0.124688	>=	0.323607	0.672727	0.461538	0.862069	0.641247	0.0119945	0.0899556	>=	0.293103	0.654545	0.5	0.793103	0.654509	0.709431	1.54416	4
https://www.iedb.org/epitope/2206671	Linear peptide	LVYRIIIAAHAWPLK	TetR family transcriptional regulator [Bordetella pertussis]	http://www.ncbi.nlm.nih.gov/protein/CRI69755.1	Bordetella pertussis	Bordetella pertussis	15	AWPLK	11	15	AWPLK	1	1	88	10000	0.00889911	0.0108951	0.0110815	0.124688	>=	0.323607	0.672727	0.461538	0.862069	0.641247	0.0119945	0.0899556	>=	0.293103	0.654545	0.5	0.793103	0.654509	0.709431	1.54416	4
https://www.iedb.org/epitope/2211988	Linear peptide	RRTTQLDFAWPLKRT	phospholipase [Bordetella pertussis Tohama I]	http://www.ncbi.nlm.nih.gov/protein/NP_879688.1	Bordetella pertussis	Bordetella pertussis Tohama I	15	AWPLK	9	13	AWPLK	1	1	71	10000	0.00719928	0.00927934	0.0110815	0.124688	>=	0.323607	0.672727	0.461538	0.862069	0.641247	0.0119945	0.0899556	>=	0.293103	0.654545	0.5	0.793103	0.654509	0.709431	1.54416	4
https://www.iedb.org/epitope/511691	Linear peptide	APSTQDSIVGNNTMK	surface exclusion protein, partial	http://www.ncbi.nlm.nih.gov/protein/WP_043885003.1	Streptococcus pyogenes	Streptococcus pyogenes	15	D....NNT.K	6	15	DSIVGNNTMK	3	1	0	10000	9.999e-05	0.00255077	0.00908789	0.124688	>=	0.319629	0.672727	0.423077	0.896552	0.69496	0.0475063	0.137338	>=	0.290451	0.636364	0.807692	0.482759	0.654509	-10.5207	23.988	4
https://www.iedb.org/epitope/513783	Linear peptide	DSIVGNNTMKAPQGY	surface exclusion protein, partial	http://www.ncbi.nlm.nih.gov/protein/WP_043885003.1	Streptococcus pyogenes	Streptococcus pyogenes	15	D....NNT.K	1	10	DSIVGNNTMK	4	1	2	10000	0.00029997	0.00255077	0.00908789	0.124688	>=	0.319629	0.672727	0.423077	0.896552	0.69496	0.0475063	0.137338	>=	0.290451	0.636364	0.807692	0.482759	0.654509	-10.5207	23.988	4
https://www.iedb.org/epitope/523839	Linear peptide	PSTQDSIVGNNTMKA	surface exclusion protein, partial	http://www.ncbi.nlm.nih.gov/protein/WP_043885003.1	Streptococcus pyogenes	Streptococcus pyogenes	15	D....NNT.K	5	14	DSIVGNNTMK	3	1	1	10000	0.00019998	0.00255077	0.00908789	0.124688	>=	0.319629	0.672727	0.423077	0.896552	0.69496	0.0475063	0.137338	>=	0.290451	0.636364	0.807692	0.482759	0.654509	-10.5207	23.988	4
https://www.iedb.org/epitope/524023	Linear peptide	QDSIVGNNTMKAPQG	surface exclusion protein, partial	http://www.ncbi.nlm.nih.gov/protein/WP_043885003.1	Streptococcus pyogenes	Streptococcus pyogenes	15	D....NNT.K	2	11	DSIVGNNTMK	4	1	1	10000	0.00019998	0.00255077	0.00908789	0.124688	>=	0.319629	0.672727	0.423077	0.896552	0.69496	0.0475063	0.137338	>=	0.290451	0.636364	0.807692	0.482759	0.654509	-10.5207	23.988	4
https://www.iedb.org/epitope/527034	Linear peptide	STQDSIVGNNTMKAP	surface exclusion protein, partial	http://www.ncbi.nlm.nih.gov/protein/WP_043885003.1	Streptococcus pyogenes	Streptococcus pyogenes	15	D....NNT.K	4	13	DSIVGNNTMK	3	1	1	10000	0.00019998	0.00255077	0.00908789	0.124688	>=	0.319629	0.672727	0.423077	0.896552	0.69496	0.0475063	0.137338	>=	0.290451	0.636364	0.807692	0.482759	0.654509	-10.5207	23.988	4
https://www.iedb.org/epitope/528012	Linear peptide	TQDSIVGNNTMKAPQ	surface exclusion protein, partial	http://www.ncbi.nlm.nih.gov/protein/WP_043885003.1	Streptococcus pyogenes	Streptococcus pyogenes	15	D....NNT.K	3	12	DSIVGNNTMK	4	1	0	10000	9.999e-05	0.00255077	0.00908789	0.124688	>=	0.319629	0.672727	0.423077	0.896552	0.69496	0.0475063	0.137338	>=	0.290451	0.636364	0.807692	0.482759	0.654509	-10.5207	23.988	4
https://www.iedb.org/epitope/44600	Linear peptide	NKSLGACPIRTQPRWNYYDSFSAVSEDNLGFL	Glycoprotein D precursor	http://www.ncbi.nlm.nih.gov/protein/Q69091.1	Human alphaherpesvirus 1	Human alphaherpesvirus 1 strain 17	32	DSF.A....N	19	28	DSFSAVSEDN	2	1	12	10000	0.00129987	0.00319598	0.0111153	0.124688	>=	0.404509	0.709091	0.576923	0.827586	0.706233	0.0112592	0.0890332	>=	0.424403	0.709091	0.769231	0.655172	0.706897	-10.5865	21.1923	4
https://www.iedb.org/epitope/46728	Linear peptide	NYYDSFSAVSEDNLG	glycoprotein D	http://www.ncbi.nlm.nih.gov/protein/ABM66847.1	Human alphaherpesvirus 1	Human alphaherpesvirus 1	15	DSF.A....N	4	13	DSFSAVSEDN	2	1	5	10000	0.00059994	0.00267067	0.0111153	0.124688	>=	0.404509	0.709091	0.576923	0.827586	0.706233	0.0112592	0.0890332	>=	0.424403	0.709091	0.769231	0.655172	0.706897	-10.5865	21.1923	4
https://www.iedb.org/epitope/62763	Linear peptide	SYYDSFSAVSEDNLG	virion glycoprotein D	http://www.ncbi.nlm.nih.gov/protein/CAB06713.1	Human alphaherpesvirus 2	Human alphaherpesvirus 2	15	DSF.A....N	4	13	DSFSAVSEDN	2	1	4	10000	0.00049995	0.0025931	0.0111153	0.124688	>=	0.404509	0.709091	0.576923	0.827586	0.706233	0.0112592	0.0890332	>=	0.424403	0.709091	0.769231	0.655172	0.706897	-10.5865	21.1923	4
https://www.iedb.org/epitope/65915	Linear peptide	TQPRWNYYDSFSAVSEDNLG	glycoprotein D	http://www.ncbi.nlm.nih.gov/protein/AAB59754.1	Human alphaherpesvirus 1	Human alphaherpesvirus 1	20	DSF.A....N	9	18	DSFSAVSEDN	2	1	8	10000	0.00089991	0.0028435	0.0111153	0.124688	>=	0.404509	0.709091	0.576923	0.827586	0.706233	0.0112592	0.0890332	>=	0.424403	0.709091	0.769231	0.655172	0.706897	-10.5865	21.1923	4
https://www.iedb.org/epitope/76493	Linear peptide	YYDSFSAVSEDNLG	glycoprotein D	http://www.ncbi.nlm.nih.gov/protein/AAB59754.1	Human alphaherpesvirus 1	Human alphaherpesvirus 1	14	DSF.A....N	3	12	DSFSAVSEDN	2	1	3	10000	0.00039996	0.00257176	0.0111153	0.124688	>=	0.404509	0.709091	0.576923	0.827586	0.706233	0.0112592	0.0890332	>=	0.424403	0.709091	0.769231	0.655172	0.706897	-10.5865	21.1923	4
https://www.iedb.org/epitope/94612	Linear peptide	NKSLGACPIRTQPRWNYYDSFSAVSEDNLGF	Glycoprotein D precursor	http://www.ncbi.nlm.nih.gov/protein/Q69091.1	Human alphaherpesvirus 1	Human alphaherpesvirus 1 strain 17	31	DSF.A....N	19	28	DSFSAVSEDN	2	1	7	10000	0.00079992	0.0027899	0.0111153	0.124688	>=	0.404509	0.709091	0.576923	0.827586	0.706233	0.0112592	0.0890332	>=	0.424403	0.709091	0.769231	0.655172	0.706897	-10.5865	21.1923	4
https://www.iedb.org/epitope/741779	Linear peptide	NYYDSFSAVSEDNLGFLMHA	Glycoprotein D precursor	http://www.ncbi.nlm.nih.gov/protein/P36318.1	Human alphaherpesvirus 1	Human alphaherpesvirus 1	20	DSF.A....N	4	13	DSFSAVSEDN	2	1	9	10000	0.0009999	0.00295618	0.0111153	0.124688	>=	0.404509	0.709091	0.576923	0.827586	0.706233	0.0112592	0.0890332	>=	0.424403	0.709091	0.769231	0.655172	0.706897	-10.5865	21.1923	4
https://www.iedb.org/epitope/742021	Linear peptide	SYYDSFSAVSEDNLGFLMHA	Envelope glycoprotein D	http://www.ncbi.nlm.nih.gov/protein/P03172.2	Human alphaherpesvirus 2	Human alphaherpesvirus 2	20	DSF.A....N	4	13	DSFSAVSEDN	2	1	4	10000	0.00049995	0.0025931	0.0111153	0.124688	>=	0.404509	0.709091	0.576923	0.827586	0.706233	0.0112592	0.0890332	>=	0.424403	0.709091	0.769231	0.655172	0.706897	-10.5865	21.1923	4
https://www.iedb.org/epitope/858291	Linear peptide	YYDSFSAVSEDNLGF	envelope glycoprotein D	http://www.ncbi.nlm.nih.gov/protein/NP_044536.1	Human alphaherpesvirus 2	Human herpesvirus 2 strain HG52	15	DSF.A....N	3	12	DSFSAVSEDN	2	1	5	10000	0.00059994	0.00267067	0.0111153	0.124688	>=	0.404509	0.709091	0.576923	0.827586	0.706233	0.0112592	0.0890332	>=	0.424403	0.709091	0.769231	0.655172	0.706897	-10.5865	21.1923	4
https://www.iedb.org/epitope/2216703	Linear peptide	VVSLHLILGESTRHI	2-hydroxyacid dehydrogenase [Bordetella pertussis Tohama I]	http://www.ncbi.nlm.nih.gov/protein/NP_881815.1	Bordetella pertussis	Bordetella pertussis Tohama I	15	ESTRH	10	14	ESTRH	1	1	80	10000	0.00809919	0.0101422	0.048969	0.148705	>=	0.324934	0.654545	0.807692	0.517241	0.679708	0.00076641	0.0534216	>=	0.444297	0.709091	0.961538	0.482759	0.751989	-12.5266	-7.82758	0
https://www.iedb.org/epitope/2153128	Linear peptide	GPMHNSKGDLCGYRR	Genome polyprotein	https://www.uniprot.org/uniprot/O39929.3	Hepacivirus hominis	Hepacivirus hominis	15	GPMH..K	1	7	GPMHNSK	3	1	12	10000	0.00129987	0.00319598	0.015934	0.127067	>=	0.355438	0.672727	0.769231	0.586207	0.688992	0.00122232	0.0627452	>=	0.405836	0.690909	0.923077	0.482759	0.732759	-8.65153	-21.4851	1
https://www.iedb.org/epitope/2154272	Linear peptide	LTERLYVGGPMHNSK	RNA-directed RNA polymerase	https://www.uniprot.org/uniprot/A0A410HUV7.1	Hepacivirus hominis	Hepacivirus hominis	15	GPMH..K	9	15	GPMHNSK	3	1	2	10000	0.00029997	0.00255077	0.015934	0.127067	>=	0.355438	0.672727	0.769231	0.586207	0.688992	0.00122232	0.0627452	>=	0.405836	0.690909	0.923077	0.482759	0.732759	-8.65153	-21.4851	1
https://www.iedb.org/epitope/2154390	Linear peptide	LYVGGPMHNSKGDLC	Genome polyprotein	https://www.uniprot.org/uniprot/O39929.3	Hepacivirus hominis	Hepacivirus hominis	15	GPMH..K	5	11	GPMHNSK	3	1	6	10000	0.00069993	0.00272558	0.015934	0.127067	>=	0.355438	0.672727	0.769231	0.586207	0.688992	0.00122232	0.0627452	>=	0.405836	0.690909	0.923077	0.482759	0.732759	-8.65153	-21.4851	1
https://www.iedb.org/epitope/8517	Linear peptide	DGVRLHRYAPVCKPLLRE	Genome polyprotein	https://www.uniprot.org/uniprot/P26662.3	Hepacivirus hominis	Hepacivirus hominis	18	H......KPLL	6	16	HRYAPVCKPLL	4	1	2	10000	0.00029997	0.00255077	0.0380125	0.141305	>=	0.416446	0.709091	0.692308	0.724138	0.673077	0.0285781	0.115169	>=	0.332891	0.654545	0.884615	0.448276	0.667772	-15.8407	3.38686	4
https://www.iedb.org/epitope/24671	Linear peptide	HRFAPPCKPLLREEVSFRVG	HCV-1	http://www.ncbi.nlm.nih.gov/protein/AAA45676.1	Hepacivirus hominis	hepatitis C virus genotype 1a	20	H......KPLL	1	11	HRFAPPCKPLL	4	1	0	10000	9.999e-05	0.00255077	0.0380125	0.141305	>=	0.416446	0.709091	0.692308	0.724138	0.673077	0.0285781	0.115169	>=	0.332891	0.654545	0.884615	0.448276	0.667772	-15.8407	3.38686	4
https://www.iedb.org/epitope/54579	Linear peptide	RLHRFAPPCKPLLRE	Genome polyprotein	https://www.uniprot.org/uniprot/P27958.3	Hepacivirus hominis	hepatitis C virus genotype 1a	15	H......KPLL	3	13	HRFAPPCKPLL	4	1	2	10000	0.00029997	0.00255077	0.0380125	0.141305	>=	0.416446	0.709091	0.692308	0.724138	0.673077	0.0285781	0.115169	>=	0.332891	0.654545	0.884615	0.448276	0.667772	-15.8407	3.38686	4
https://www.iedb.org/epitope/96366	Linear peptide	HRFAPPCKPLLR	polyprotein	http://www.ncbi.nlm.nih.gov/protein/ABR25251.1	Hepacivirus hominis	Hepacivirus hominis	12	H......KPLL	1	11	HRFAPPCKPLL	4	1	2	10000	0.00029997	0.00255077	0.0380125	0.141305	>=	0.416446	0.709091	0.692308	0.724138	0.673077	0.0285781	0.115169	>=	0.332891	0.654545	0.884615	0.448276	0.667772	-15.8407	3.38686	4
https://www.iedb.org/epitope/168785	Linear peptide	HRYAPPCKPLLREEVTFQVG	polyprotein	http://www.ncbi.nlm.nih.gov/protein/AAL55821.1	Hepacivirus hominis	Hepatitis C virus subtype 1b	20	H......KPLL	1	11	HRYAPPCKPLL	5	1	0	10000	9.999e-05	0.00255077	0.0380125	0.141305	>=	0.416446	0.709091	0.692308	0.724138	0.673077	0.0285781	0.115169	>=	0.332891	0.654545	0.884615	0.448276	0.667772	-15.8407	3.38686	4
https://www.iedb.org/epitope/593645	Linear peptide	RLHRYAPACKPLLRDEVA	NS5A protein, partial	http://www.ncbi.nlm.nih.gov/protein/AMR70271.1	Hepacivirus hominis	Hepatitis C virus subtype 1b	18	H......KPLL	3	13	HRYAPACKPLL	4	1	1	10000	0.00019998	0.00255077	0.0380125	0.141305	>=	0.416446	0.709091	0.692308	0.724138	0.673077	0.0285781	0.115169	>=	0.332891	0.654545	0.884615	0.448276	0.667772	-15.8407	3.38686	4
https://www.iedb.org/epitope/914347	Linear peptide	ELDGVRLHRFAPPCKPLL	polyprotein	http://www.ncbi.nlm.nih.gov/protein/ANN11857.1	Hepacivirus hominis	Hepacivirus hominis	18	H......KPLL	8	18	HRFAPPCKPLL	4	1	0	10000	9.999e-05	0.00255077	0.0380125	0.141305	>=	0.416446	0.709091	0.692308	0.724138	0.673077	0.0285781	0.115169	>=	0.332891	0.654545	0.884615	0.448276	0.667772	-15.8407	3.38686	4
https://www.iedb.org/epitope/914371	Linear peptide	HRFAPPCKPLL	polyprotein precursor	http://www.ncbi.nlm.nih.gov/protein/BAA01582.1	Hepacivirus hominis	Hepacivirus hominis	11	H......KPLL	1	11	HRFAPPCKPLL	4	1	0	10000	9.999e-05	0.00255077	0.0380125	0.141305	>=	0.416446	0.709091	0.692308	0.724138	0.673077	0.0285781	0.115169	>=	0.332891	0.654545	0.884615	0.448276	0.667772	-15.8407	3.38686	4
https://www.iedb.org/epitope/914372	Linear peptide	HRFAPPCKPLLREEVSFR	polyprotein	http://www.ncbi.nlm.nih.gov/protein/ANN11857.1	Hepacivirus hominis	Hepacivirus hominis	18	H......KPLL	1	11	HRFAPPCKPLL	4	1	0	10000	9.999e-05	0.00255077	0.0380125	0.141305	>=	0.416446	0.709091	0.692308	0.724138	0.673077	0.0285781	0.115169	>=	0.332891	0.654545	0.884615	0.448276	0.667772	-15.8407	3.38686	4
https://www.iedb.org/epitope/1329270	Linear peptide	DGVRLHRYAPACKPLLR	Genome polyprotein	http://www.ncbi.nlm.nih.gov/protein/126253673	Hepacivirus hominis	Hepatitis C virus isolate HC-J4	17	H......KPLL	6	16	HRYAPACKPLL	4	1	0	10000	9.999e-05	0.00255077	0.0380125	0.141305	>=	0.416446	0.709091	0.692308	0.724138	0.673077	0.0285781	0.115169	>=	0.332891	0.654545	0.884615	0.448276	0.667772	-15.8407	3.38686	4
https://www.iedb.org/epitope/2153037	Linear peptide	GIRLHRHAPKCKPLL	Genome polyprotein	https://www.uniprot.org/uniprot/A0A089GK74.1	Hepacivirus hominis	Hepacivirus hominis	15	H......KPLL	5	15	HRHAPKCKPLL	3	1	2	10000	0.00029997	0.00255077	0.0380125	0.141305	>=	0.416446	0.709091	0.692308	0.724138	0.673077	0.0285781	0.115169	>=	0.332891	0.654545	0.884615	0.448276	0.667772	-15.8407	3.38686	4
https://www.iedb.org/epitope/2153406	Linear peptide	HRHAPKCKPLLRDEV	Genome polyprotein	https://www.uniprot.org/uniprot/O39929.3	Hepacivirus hominis	Hepacivirus hominis	15	H......KPLL	1	11	HRHAPKCKPLL	3	1	3	10000	0.00039996	0.00257176	0.0380125	0.141305	>=	0.416446	0.709091	0.692308	0.724138	0.673077	0.0285781	0.115169	>=	0.332891	0.654545	0.884615	0.448276	0.667772	-15.8407	3.38686	4
https://www.iedb.org/epitope/2156669	Linear peptide	VRIHRYAPPCKPLLR	Genome polyprotein	https://www.uniprot.org/uniprot/O39927.3	Hepacivirus hominis	Hepacivirus hominis	15	H......KPLL	4	14	HRYAPPCKPLL	5	1	2	10000	0.00029997	0.00255077	0.0380125	0.141305	>=	0.416446	0.709091	0.692308	0.724138	0.673077	0.0285781	0.115169	>=	0.332891	0.654545	0.884615	0.448276	0.667772	-15.8407	3.38686	4
https://www.iedb.org/epitope/2156670	Linear peptide	VRLHRFAPPCKPLLR	Genome polyprotein	https://www.uniprot.org/uniprot/P27958.3	Hepacivirus hominis	Hepacivirus hominis	15	H......KPLL	4	14	HRFAPPCKPLL	4	1	2	10000	0.00029997	0.00255077	0.0380125	0.141305	>=	0.416446	0.709091	0.692308	0.724138	0.673077	0.0285781	0.115169	>=	0.332891	0.654545	0.884615	0.448276	0.667772	-15.8407	3.38686	4
https://www.iedb.org/epitope/2156671	Linear peptide	VRLHRYAPACKPLLR	Genome polyprotein	https://www.uniprot.org/uniprot/P29846.3	Hepacivirus hominis	Hepacivirus hominis	15	H......KPLL	4	14	HRYAPACKPLL	4	1	2	10000	0.00029997	0.00255077	0.0380125	0.141305	>=	0.416446	0.709091	0.692308	0.724138	0.673077	0.0285781	0.115169	>=	0.332891	0.654545	0.884615	0.448276	0.667772	-15.8407	3.38686	4
https://www.iedb.org/epitope/2156673	Linear peptide	VRLHRYAPPCKPLLR	Genome polyprotein	https://www.uniprot.org/uniprot/Q81258.3	Hepacivirus hominis	Hepacivirus hominis	15	H......KPLL	4	14	HRYAPPCKPLL	5	1	0	10000	9.999e-05	0.00255077	0.0380125	0.141305	>=	0.416446	0.709091	0.692308	0.724138	0.673077	0.0285781	0.115169	>=	0.332891	0.654545	0.884615	0.448276	0.667772	-15.8407	3.38686	4
https://www.iedb.org/epitope/47824	Linear peptide	PHHAPAAPSNPGLII	virion glycoprotein D	http://www.ncbi.nlm.nih.gov/protein/CAB06713.1	Human alphaherpesvirus 2	Human alphaherpesvirus 2	15	HHAP.......L	2	13	HHAPAAPSNPGL	3	1	0	10000	9.999e-05	0.00255077	0.0106568	0.124688	>=	0.381963	0.690909	0.692308	0.689655	0.690981	0.0110746	0.0888997	>=	0.381963	0.690909	0.692308	0.689655	0.676393	-25.563	4.46213	0
https://www.iedb.org/epitope/858177	Linear peptide	HHAPAAPSNPGLIIG	envelope glycoprotein D	http://www.ncbi.nlm.nih.gov/protein/NP_044536.1	Human alphaherpesvirus 2	Human herpesvirus 2 strain HG52	15	HHAP.......L	1	12	HHAPAAPSNPGL	3	1	2	10000	0.00029997	0.00255077	0.0106568	0.124688	>=	0.381963	0.690909	0.692308	0.689655	0.690981	0.0110746	0.0888997	>=	0.381963	0.690909	0.692308	0.689655	0.676393	-25.563	4.46213	0
https://www.iedb.org/epitope/47824	Linear peptide	PHHAPAAPSNPGLII	virion glycoprotein D	http://www.ncbi.nlm.nih.gov/protein/CAB06713.1	Human alphaherpesvirus 2	Human alphaherpesvirus 2	15	HHAP...S	2	9	HHAPAAPS	3	1	23	10000	0.00239976	0.00429387	0.00840954	0.124688	>=	0.324934	0.654545	0.807692	0.517241	0.67374	0.0262383	0.112999	>=	0.278515	0.636364	0.692308	0.586207	0.639257	-9.55256	5.43228	4
https://www.iedb.org/epitope/50520	Linear peptide	QDVAPHHAPAAPSNP	virion glycoprotein D	http://www.ncbi.nlm.nih.gov/protein/CAB06713.1	Human alphaherpesvirus 2	Human alphaherpesvirus 2	15	HHAP...S	6	13	HHAPAAPS	3	1	23	10000	0.00239976	0.00429387	0.00840954	0.124688	>=	0.324934	0.654545	0.807692	0.517241	0.67374	0.0262383	0.112999	>=	0.278515	0.636364	0.692308	0.586207	0.639257	-9.55256	5.43228	4
https://www.iedb.org/epitope/101751	Linear peptide	IPSIQDVAPHHAPAAPSNPG	Envelope glycoprotein D	http://www.ncbi.nlm.nih.gov/protein/P03172.2	Human alphaherpesvirus 2	Human alphaherpesvirus 2	20	HHAP...S	10	17	HHAPAAPS	3	1	9	10000	0.0009999	0.00295618	0.00840954	0.124688	>=	0.324934	0.654545	0.807692	0.517241	0.67374	0.0262383	0.112999	>=	0.278515	0.636364	0.692308	0.586207	0.639257	-9.55256	5.43228	4
https://www.iedb.org/epitope/858156	Linear peptide	DVAPHHAPAAPSNPG	envelope glycoprotein D	http://www.ncbi.nlm.nih.gov/protein/NP_044536.1	Human alphaherpesvirus 2	Human herpesvirus 2 strain HG52	15	HHAP...S	5	12	HHAPAAPS	3	1	17	10000	0.00179982	0.00371495	0.00840954	0.124688	>=	0.324934	0.654545	0.807692	0.517241	0.67374	0.0262383	0.112999	>=	0.278515	0.636364	0.692308	0.586207	0.639257	-9.55256	5.43228	4
https://www.iedb.org/epitope/858177	Linear peptide	HHAPAAPSNPGLIIG	envelope glycoprotein D	http://www.ncbi.nlm.nih.gov/protein/NP_044536.1	Human alphaherpesvirus 2	Human herpesvirus 2 strain HG52	15	HHAP...S	1	8	HHAPAAPS	3	1	19	10000	0.0019998	0.00392179	0.00840954	0.124688	>=	0.324934	0.654545	0.807692	0.517241	0.67374	0.0262383	0.112999	>=	0.278515	0.636364	0.692308	0.586207	0.639257	-9.55256	5.43228	4
https://www.iedb.org/epitope/956614	Linear peptide	LAKAVIHTIKLNGIV	Non-structural protein 1	http://www.ncbi.nlm.nih.gov/protein/P0DOE9.1	Human respiratory syncytial virus A2	Human respiratory syncytial virus A2	15	HTIKL	7	11	HTIKL	3	1	92	10000	0.00929907	0.0112765	0.0176345	0.130027	>=	0.263926	0.618182	0.884615	0.37931	0.650531	0.0101864	0.0871397	>=	0.344828	0.654545	1	0.344828	0.655172	-9.27498	-13.8634	6
https://www.iedb.org/epitope/6591	Linear peptide	CLIRLKPTLHGPTPLLYR	polyprotein	http://www.ncbi.nlm.nih.gov/protein/AAB67037.1	Hepacivirus hominis	Hepatitis C virus (isolate H77)	18	I..KPTL	3	9	IRLKPTL	3	1	9	10000	0.0009999	0.00295618	0.0231491	0.137268	>=	0.401857	0.690909	0.884615	0.517241	0.643236	0.0123987	0.0901498	>=	0.344828	0.654545	1	0.344828	0.669761	-15.0463	2.4187	4
https://www.iedb.org/epitope/9878	Linear peptide	DQMWKCLIRLKPTLH	HCV-1	http://www.ncbi.nlm.nih.gov/protein/AAA45676.1	Hepacivirus hominis	hepatitis C virus genotype 1a	15	I..KPTL	8	14	IRLKPTL	2	1	21	10000	0.00219978	0.004125	0.0231491	0.137268	>=	0.401857	0.690909	0.884615	0.517241	0.643236	0.0123987	0.0901498	>=	0.344828	0.654545	1	0.344828	0.669761	-15.0463	2.4187	4
https://www.iedb.org/epitope/9879	Linear peptide	DQMWLKCLIRLKPTLH	Genome polyprotein	https://ontology.iedb.org/ontology/ONTIE_0002561	Hepacivirus hominis	Hepacivirus hominis	16	I..KPTL	9	15	IRLKPTL	4	1	13	10000	0.00139986	0.00328297	0.0231491	0.137268	>=	0.401857	0.690909	0.884615	0.517241	0.643236	0.0123987	0.0901498	>=	0.344828	0.654545	1	0.344828	0.669761	-15.0463	2.4187	4
https://www.iedb.org/epitope/30065	Linear peptide	KCLIRLKPTLHGPTP	HCV-1	http://www.ncbi.nlm.nih.gov/protein/AAA45676.1	Hepacivirus hominis	hepatitis C virus genotype 1a	15	I..KPTL	4	10	IRLKPTL	2	1	13	10000	0.00139986	0.00328297	0.0231491	0.137268	>=	0.401857	0.690909	0.884615	0.517241	0.643236	0.0123987	0.0901498	>=	0.344828	0.654545	1	0.344828	0.669761	-15.0463	2.4187	4
https://www.iedb.org/epitope/36688	Linear peptide	LIRLKPTL	polyprotein	http://www.ncbi.nlm.nih.gov/protein/AEI00313.1	Hepacivirus hominis	Hepacivirus hominis	8	I..KPTL	2	8	IRLKPTL	2	1	25	10000	0.00259974	0.00449595	0.0231491	0.137268	>=	0.401857	0.690909	0.884615	0.517241	0.643236	0.0123987	0.0901498	>=	0.344828	0.654545	1	0.344828	0.669761	-15.0463	2.4187	4
https://www.iedb.org/epitope/36689	Linear peptide	LIRLKPTLHGPTPLLYRLGA	polyprotein	http://www.ncbi.nlm.nih.gov/protein/AAL55821.1	Hepacivirus hominis	Hepatitis C virus subtype 1b	20	I..KPTL	2	8	IRLKPTL	3	1	12	10000	0.00129987	0.00319598	0.0231491	0.137268	>=	0.401857	0.690909	0.884615	0.517241	0.643236	0.0123987	0.0901498	>=	0.344828	0.654545	1	0.344828	0.669761	-15.0463	2.4187	4
https://www.iedb.org/epitope/48931	Linear peptide	PPSWDQMWKCLIRLKPTL	polyprotein	http://www.ncbi.nlm.nih.gov/protein/BAF46764.1	Hepacivirus hominis	Hepatitis C virus subtype 1b	18	I..KPTL	12	18	IRLKPTL	2	1	16	10000	0.00169983	0.00360256	0.0231491	0.137268	>=	0.401857	0.690909	0.884615	0.517241	0.643236	0.0123987	0.0901498	>=	0.344828	0.654545	1	0.344828	0.669761	-15.0463	2.4187	4
https://www.iedb.org/epitope/48932	Linear peptide	PPSWDQMWKCLIRLKPTLHG	Genome polyprotein	https://www.uniprot.org/uniprot/P26664.3	Hepacivirus hominis	hepatitis C virus genotype 1a	20	I..KPTL	12	18	IRLKPTL	2	1	12	10000	0.00129987	0.00319598	0.0231491	0.137268	>=	0.401857	0.690909	0.884615	0.517241	0.643236	0.0123987	0.0901498	>=	0.344828	0.654545	1	0.344828	0.669761	-15.0463	2.4187	4
https://www.iedb.org/epitope/72665	Linear peptide	WKCLIRLKPTLHGPTPLL	Genome polyprotein	https://www.uniprot.org/uniprot/P26664.3	Hepacivirus hominis	Hepacivirus hominis	18	I..KPTL	5	11	IRLKPTL	2	1	16	10000	0.00169983	0.00360256	0.0231491	0.137268	>=	0.401857	0.690909	0.884615	0.517241	0.643236	0.0123987	0.0901498	>=	0.344828	0.654545	1	0.344828	0.669761	-15.0463	2.4187	4
https://www.iedb.org/epitope/146570	Linear peptide	SWDQMWKCLIRLKPTLH	polyprotein	http://www.ncbi.nlm.nih.gov/protein/ADY38595.1	Hepacivirus hominis	Hepatitis C virus subtype 1b	17	I..KPTL	10	16	IRLKPTL	2	1	16	10000	0.00169983	0.00360256	0.0231491	0.137268	>=	0.401857	0.690909	0.884615	0.517241	0.643236	0.0123987	0.0901498	>=	0.344828	0.654545	1	0.344828	0.669761	-15.0463	2.4187	4
https://www.iedb.org/epitope/237663	Linear peptide	CLIRLKPTLHGPTPL	polyprotein	http://www.ncbi.nlm.nih.gov/protein/AAD56180.1	Hepacivirus hominis	Hepatitis C virus isolate HC-J4	15	I..KPTL	3	9	IRLKPTL	2	1	11	10000	0.00119988	0.00310143	0.0231491	0.137268	>=	0.401857	0.690909	0.884615	0.517241	0.643236	0.0123987	0.0901498	>=	0.344828	0.654545	1	0.344828	0.669761	-15.0463	2.4187	4
https://www.iedb.org/epitope/237893	Linear peptide	QMWKCLIRLKPTLHG	polyprotein	http://www.ncbi.nlm.nih.gov/protein/AAD56180.1	Hepacivirus hominis	Hepatitis C virus isolate HC-J4	15	I..KPTL	7	13	IRLKPTL	2	1	19	10000	0.0019998	0.00392179	0.0231491	0.137268	>=	0.401857	0.690909	0.884615	0.517241	0.643236	0.0123987	0.0901498	>=	0.344828	0.654545	1	0.344828	0.669761	-15.0463	2.4187	4
https://www.iedb.org/epitope/548746	Linear peptide	LIRLKPTLHGPTPLL	polyprotein	http://www.ncbi.nlm.nih.gov/protein/ANN11871.1	Hepacivirus hominis	Hepacivirus hominis	15	I..KPTL	2	8	IRLKPTL	2	1	8	10000	0.00089991	0.0028435	0.0231491	0.137268	>=	0.401857	0.690909	0.884615	0.517241	0.643236	0.0123987	0.0901498	>=	0.344828	0.654545	1	0.344828	0.669761	-15.0463	2.4187	4
https://www.iedb.org/epitope/548774	Linear peptide	MWKCLIRLKPTLHGP	polyprotein	http://www.ncbi.nlm.nih.gov/protein/ANN11871.1	Hepacivirus hominis	Hepacivirus hominis	15	I..KPTL	6	12	IRLKPTL	2	1	10	10000	0.00109989	0.00305797	0.0231491	0.137268	>=	0.401857	0.690909	0.884615	0.517241	0.643236	0.0123987	0.0901498	>=	0.344828	0.654545	1	0.344828	0.669761	-15.0463	2.4187	4
https://www.iedb.org/epitope/593518	Linear peptide	KCLIRLKPTLHGPTPLLY	polyprotein	http://www.ncbi.nlm.nih.gov/protein/ABR26244.1	Hepacivirus hominis	Hepatitis C virus subtype 1b	18	I..KPTL	4	10	IRLKPTL	2	1	12	10000	0.00129987	0.00319598	0.0231491	0.137268	>=	0.401857	0.690909	0.884615	0.517241	0.643236	0.0123987	0.0901498	>=	0.344828	0.654545	1	0.344828	0.669761	-15.0463	2.4187	4
https://www.iedb.org/epitope/2154471	Linear peptide	MWKCLIRLKPTLTGP	Genome polyprotein	https://www.uniprot.org/uniprot/A0A2H4MNV7.1	Hepacivirus hominis	Hepacivirus hominis	15	I..KPTL	6	12	IRLKPTL	2	1	14	10000	0.00149985	0.00338414	0.0231491	0.137268	>=	0.401857	0.690909	0.884615	0.517241	0.643236	0.0123987	0.0901498	>=	0.344828	0.654545	1	0.344828	0.669761	-15.0463	2.4187	4
https://www.iedb.org/epitope/2156822	Linear peptide	WDQMWKCLIRLKPTL	Genome polyprotein	https://www.uniprot.org/uniprot/O92972.2	Hepacivirus hominis	Hepacivirus hominis	15	I..KPTL	9	15	IRLKPTL	2	1	13	10000	0.00139986	0.00328297	0.0231491	0.137268	>=	0.401857	0.690909	0.884615	0.517241	0.643236	0.0123987	0.0901498	>=	0.344828	0.654545	1	0.344828	0.669761	-15.0463	2.4187	4
https://www.iedb.org/epitope/14052	Linear peptide	ERPIFPHPSKPTFLP	Transcription activator BRLF1	http://www.ncbi.nlm.nih.gov/protein/P03209.1	human gammaherpesvirus 4	Human herpesvirus 4 strain B95-8	15	I.P.P.KP	4	11	IFPHPSKP	2	1	15	10000	0.00159984	0.00348276	0.0488519	0.148705	>=	0.351459	0.672727	0.730769	0.62069	0.664456	0.0255613	0.111357	>=	0.359416	0.672727	0.807692	0.551724	0.68435	23.8659	-6.52375	0
https://www.iedb.org/epitope/741823	Linear peptide	PPKTGPPKTSSEPVRCNRHD	Envelope glycoprotein C	http://www.ncbi.nlm.nih.gov/protein/Q89730.1	Human alphaherpesvirus 2	Human alphaherpesvirus 2	20	K..PP.TS	3	10	KTGPPKTS	6	1	52	10000	0.00529947	0.00732619	0.0281702	0.13744	>=	0.350133	0.690909	0.384615	0.965517	0.600796	0.0104251	0.087165	>=	0.405836	0.690909	0.923077	0.482759	0.710212	-2.63487	-12.2609	4
https://www.iedb.org/epitope/741984	Linear peptide	SKASTAKPAPPPKTGPPKTS	Envelope glycoprotein C	http://www.ncbi.nlm.nih.gov/protein/Q89730.1	Human alphaherpesvirus 2	Human alphaherpesvirus 2	20	K..PP.TS	13	20	KTGPPKTS	6	1	28	10000	0.00289971	0.004753	0.0281702	0.13744	>=	0.350133	0.690909	0.384615	0.965517	0.600796	0.0104251	0.087165	>=	0.405836	0.690909	0.923077	0.482759	0.710212	-2.63487	-12.2609	4
https://www.iedb.org/epitope/55527	Linear peptide	RRAQMAPKRLRLPHIRD	glycoprotein D	http://www.ncbi.nlm.nih.gov/protein/AAB60552.1	Human alphaherpesvirus 2	Human alphaherpesvirus 2	17	K.LR.PH	8	14	KRLRLPH	8	1	16	10000	0.00169983	0.00360256	0.0125212	0.126565	>=	0.385942	0.690909	0.730769	0.655172	0.698276	0.00168725	0.0690303	>=	0.43634	0.709091	0.884615	0.551724	0.742706	-9.67325	2.78287	4
https://www.iedb.org/epitope/110364	Linear peptide	PKRLRLPHIRDDDAPPSHQP	Envelope glycoprotein D	http://www.ncbi.nlm.nih.gov/protein/P03172.2	Human alphaherpesvirus 2	Human alphaherpesvirus 2	20	K.LR.PH	2	8	KRLRLPH	8	1	17	10000	0.00179982	0.00371495	0.0125212	0.126565	>=	0.385942	0.690909	0.730769	0.655172	0.698276	0.00168725	0.0690303	>=	0.43634	0.709091	0.884615	0.551724	0.742706	-9.67325	2.78287	4
https://www.iedb.org/epitope/155210	Linear peptide	MAPKRLRLPHIRDDD	virion glycoprotein D	http://www.ncbi.nlm.nih.gov/protein/CAB06713.1	Human alphaherpesvirus 2	Human alphaherpesvirus 2	15	K.LR.PH	4	10	KRLRLPH	8	1	20	10000	0.00209979	0.0040232	0.0125212	0.126565	>=	0.385942	0.690909	0.730769	0.655172	0.698276	0.00168725	0.0690303	>=	0.43634	0.709091	0.884615	0.551724	0.742706	-9.67325	2.78287	4
https://www.iedb.org/epitope/155680	Linear peptide	RRAQMAPKRLRLPHI	virion glycoprotein D	http://www.ncbi.nlm.nih.gov/protein/CAB06713.1	Human alphaherpesvirus 2	Human alphaherpesvirus 2	15	K.LR.PH	8	14	KRLRLPH	7	1	16	10000	0.00169983	0.00360256	0.0125212	0.126565	>=	0.385942	0.690909	0.730769	0.655172	0.698276	0.00168725	0.0690303	>=	0.43634	0.709091	0.884615	0.551724	0.742706	-9.67325	2.78287	4
https://www.iedb.org/epitope/741438	Linear peptide	FWVRRRAQMAPKRLRLPHIR	Envelope glycoprotein D	http://www.ncbi.nlm.nih.gov/protein/P03172.2	Human alphaherpesvirus 2	Human alphaherpesvirus 2	20	K.LR.PH	12	18	KRLRLPH	8	1	13	10000	0.00139986	0.00328297	0.0125212	0.126565	>=	0.385942	0.690909	0.730769	0.655172	0.698276	0.00168725	0.0690303	>=	0.43634	0.709091	0.884615	0.551724	0.742706	-9.67325	2.78287	4
https://www.iedb.org/epitope/858144	Linear peptide	APKRLRLPHIRDDDA	envelope glycoprotein D	http://www.ncbi.nlm.nih.gov/protein/NP_044536.1	Human alphaherpesvirus 2	Human herpesvirus 2 strain HG52	15	K.LR.PH	3	9	KRLRLPH	8	1	13	10000	0.00139986	0.00328297	0.0125212	0.126565	>=	0.385942	0.690909	0.730769	0.655172	0.698276	0.00168725	0.0690303	>=	0.43634	0.709091	0.884615	0.551724	0.742706	-9.67325	2.78287	4
https://www.iedb.org/epitope/858250	Linear peptide	RAQMAPKRLRLPHIR	envelope glycoprotein D	http://www.ncbi.nlm.nih.gov/protein/NP_044536.1	Human alphaherpesvirus 2	Human herpesvirus 2 strain HG52	15	K.LR.PH	7	13	KRLRLPH	8	1	10	10000	0.00109989	0.00305797	0.0125212	0.126565	>=	0.385942	0.690909	0.730769	0.655172	0.698276	0.00168725	0.0690303	>=	0.43634	0.709091	0.884615	0.551724	0.742706	-9.67325	2.78287	4
https://www.iedb.org/epitope/63808	Linear peptide	TGDPKPKKNKKPKNPTPPRP	glycoprotein B precursor - human herpesvirus 1 (strain KOS)	http://www.ncbi.nlm.nih.gov/protein/VGBEK1	Human alphaherpesvirus 1	Human alphaherpesvirus 1	20	KNP.PP	13	18	KNPTPP	2	1	151	10000	0.0151985	0.0173467	0.043354	0.143249	>=	0.242706	0.636364	0.346154	0.896552	0.625332	0.0293129	0.116386	>=	0.281167	0.654545	0.384615	0.896552	0.648541	-5.5053	0.781737	4
https://www.iedb.org/epitope/741221	Linear peptide	APTGDTKPKKNKKPKNPPPP	envelope glycoprotein B [Human alphaherpesvirus 1]	http://www.ncbi.nlm.nih.gov/protein/AMB65625.1	Human alphaherpesvirus 1	Human alphaherpesvirus 1	20	KNP.PP	15	20	KNPPPP	1	1	846	10000	0.0846915	0.0858871	0.043354	0.143249	>=	0.242706	0.636364	0.346154	0.896552	0.625332	0.0293129	0.116386	>=	0.281167	0.654545	0.384615	0.896552	0.648541	-5.5053	0.781737	4
https://www.iedb.org/epitope/741770	Linear peptide	NKKPKNPPPPRPAGDNATVA	envelope glycoprotein B [Human alphaherpesvirus 1]	http://www.ncbi.nlm.nih.gov/protein/AMB65625.1	Human alphaherpesvirus 1	Human alphaherpesvirus 1	20	KNP.PP	5	10	KNPPPP	2	1	799	10000	0.079992	0.0812266	0.043354	0.143249	>=	0.242706	0.636364	0.346154	0.896552	0.625332	0.0293129	0.116386	>=	0.281167	0.654545	0.384615	0.896552	0.648541	-5.5053	0.781737	4
https://www.iedb.org/epitope/740316	Linear peptide	SLWFDPKPYHPSADSKLL	Uncharacterized protein DR1	http://www.ncbi.nlm.nih.gov/protein/Q9PWX1	Human betaherpesvirus 6B	Human betaherpesvirus 6B	18	KP.H.S..S	7	15	KPYHPSADS	1	1	9	10000	0.0009999	0.00295618	0.00824617	0.124688	>=	0.43634	0.709091	0.884615	0.551724	0.689655	0.0366997	0.125429	>=	0.271883	0.618182	0.961538	0.310345	0.629973	-7.34482	8.79425	4
https://www.iedb.org/epitope/2203680	Linear peptide	KTGTGTLRLAGANLY	autotransporter [Bordetella pertussis]	http://www.ncbi.nlm.nih.gov/protein/CRI69749.1	Bordetella pertussis	Bordetella pertussis	15	KTGT..L	1	7	KTGTGTL	2	1	51	10000	0.00519948	0.00722471	0.0320496	0.13744	>=	0.290451	0.636364	0.807692	0.482759	0.661804	0.0493908	0.13978	>=	0.244032	0.618182	0.692308	0.551724	0.628647	0.0383275	-1.75306	4
https://www.iedb.org/epitope/1614142	Linear peptide	LWLLRAAAPFFLGLH	Transmembrane protein US19	https://www.uniprot.org/uniprot/F5HAR3.1	Human betaherpesvirus 5	Human betaherpesvirus 5	15	L..LRAA	1	7	LWLLRAA	1	1	148	10000	0.0148985	0.0170604	0.0153924	0.126953	>=	0.385942	0.690909	0.730769	0.655172	0.712202	0.00805119	0.0824124	>=	0.335544	0.672727	0.576923	0.758621	0.702918	33.4184	-0.280623	9
https://www.iedb.org/epitope/2194301	Linear peptide	ALQARMLAHLRAARG	cytochrome p450 oxidoreductase [Bordetella pertussis Tohama I]	http://www.ncbi.nlm.nih.gov/protein/NP_881036.1	Bordetella pertussis	Bordetella pertussis Tohama I	15	L..LRAA	7	13	LAHLRAA	2	1	115	10000	0.0115988	0.0136265	0.0153924	0.126953	>=	0.385942	0.690909	0.730769	0.655172	0.712202	0.00805119	0.0824124	>=	0.335544	0.672727	0.576923	0.758621	0.702918	33.4184	-0.280623	9
https://www.iedb.org/epitope/2195552	Linear peptide	AVSNALRRLRAACGD	LysR family transcriptional regulator [Bordetella pertussis]	http://www.ncbi.nlm.nih.gov/protein/499233774	Bordetella pertussis	Bordetella pertussis	15	L..LRAA	6	12	LRRLRAA	1	1	86	10000	0.00869913	0.0107048	0.0153924	0.126953	>=	0.385942	0.690909	0.730769	0.655172	0.712202	0.00805119	0.0824124	>=	0.335544	0.672727	0.576923	0.758621	0.702918	33.4184	-0.280623	9
https://www.iedb.org/epitope/2196529	Linear peptide	DLLAQLRAAPRQAPD	hypothetical protein BP1471 [Bordetella pertussis Tohama I]	http://www.ncbi.nlm.nih.gov/protein/NP_880210.1	Bordetella pertussis	Bordetella pertussis Tohama I	15	L..LRAA	3	9	LAQLRAA	1	1	91	10000	0.00919908	0.0111748	0.0153924	0.126953	>=	0.385942	0.690909	0.730769	0.655172	0.712202	0.00805119	0.0824124	>=	0.335544	0.672727	0.576923	0.758621	0.702918	33.4184	-0.280623	9
https://www.iedb.org/epitope/2198286	Linear peptide	FAVLAALRAAARNTP	two component system response regulator [Bordetella pertussis Tohama I]	http://www.ncbi.nlm.nih.gov/protein/NP_879051.1	Bordetella pertussis	Bordetella pertussis Tohama I	15	L..LRAA	4	10	LAALRAA	1	1	172	10000	0.0172983	0.0189707	0.0153924	0.126953	>=	0.385942	0.690909	0.730769	0.655172	0.712202	0.00805119	0.0824124	>=	0.335544	0.672727	0.576923	0.758621	0.702918	33.4184	-0.280623	9
https://www.iedb.org/epitope/2199962	Linear peptide	GIKLVALRAAPLQVV	LysR family transcriptional regulator [Bordetella pertussis Tohama I]	http://www.ncbi.nlm.nih.gov/protein/NP_882218.1	Bordetella pertussis	Bordetella pertussis Tohama I	15	L..LRAA	4	10	LVALRAA	1	1	138	10000	0.0138986	0.0160507	0.0153924	0.126953	>=	0.385942	0.690909	0.730769	0.655172	0.712202	0.00805119	0.0824124	>=	0.335544	0.672727	0.576923	0.758621	0.702918	33.4184	-0.280623	9
https://www.iedb.org/epitope/2201945	Linear peptide	IAMLALLRAAPQPDA	regulatory protein [Bordetella pertussis Tohama I]	http://www.ncbi.nlm.nih.gov/protein/NP_880367.1	Bordetella pertussis	Bordetella pertussis Tohama I	15	L..LRAA	4	10	LALLRAA	1	1	283	10000	0.0283972	0.0301328	0.0153924	0.126953	>=	0.385942	0.690909	0.730769	0.655172	0.712202	0.00805119	0.0824124	>=	0.335544	0.672727	0.576923	0.758621	0.702918	33.4184	-0.280623	9
https://www.iedb.org/epitope/2204097	Linear peptide	LARLRAAGIAVTEDV	riboflavin-specific deaminase [Bordetella pertussis Tohama I]	http://www.ncbi.nlm.nih.gov/protein/NP_881528.1	Bordetella pertussis	Bordetella pertussis Tohama I	15	L..LRAA	1	7	LARLRAA	1	1	96	10000	0.00969903	0.011662	0.0153924	0.126953	>=	0.385942	0.690909	0.730769	0.655172	0.712202	0.00805119	0.0824124	>=	0.335544	0.672727	0.576923	0.758621	0.702918	33.4184	-0.280623	9
https://www.iedb.org/epitope/2204240	Linear peptide	LDELRAALALLQSFD	RNA polymerase sigma-54 factor [Bordetella pertussis Tohama I]	http://www.ncbi.nlm.nih.gov/protein/NP_879032.1	Bordetella pertussis	Bordetella pertussis Tohama I	15	L..LRAA	1	7	LDELRAA	1	1	390	10000	0.0390961	0.0404621	0.0153924	0.126953	>=	0.385942	0.690909	0.730769	0.655172	0.712202	0.00805119	0.0824124	>=	0.335544	0.672727	0.576923	0.758621	0.702918	33.4184	-0.280623	9
https://www.iedb.org/epitope/2205709	Linear peptide	LPQLRAAMPATLDLV	AcrB/AcrD/AcrF family protein [Bordetella pertussis Tohama I]	http://www.ncbi.nlm.nih.gov/protein/NP_882312.1	Bordetella pertussis	Bordetella pertussis Tohama I	15	L..LRAA	1	7	LPQLRAA	1	1	23	10000	0.00239976	0.00429387	0.0153924	0.126953	>=	0.385942	0.690909	0.730769	0.655172	0.712202	0.00805119	0.0824124	>=	0.335544	0.672727	0.576923	0.758621	0.702918	33.4184	-0.280623	9
https://www.iedb.org/epitope/2206084	Linear peptide	LRRRLTSLRAAAVGN	membrane transport protein [Bordetella pertussis Tohama I]	http://www.ncbi.nlm.nih.gov/protein/NP_881443.1	Bordetella pertussis	Bordetella pertussis Tohama I	15	L..LRAA	5	11	LTSLRAA	6	1	15	10000	0.00159984	0.00348276	0.0153924	0.126953	>=	0.385942	0.690909	0.730769	0.655172	0.712202	0.00805119	0.0824124	>=	0.335544	0.672727	0.576923	0.758621	0.702918	33.4184	-0.280623	9
https://www.iedb.org/epitope/2206662	Linear peptide	LVVLLFLRRLRAAFI	AcrB/AcrD/AcrF family protein [Bordetella pertussis Tohama I]	http://www.ncbi.nlm.nih.gov/protein/NP_882311.1	Bordetella pertussis	Bordetella pertussis Tohama I	15	L..LRAA	7	13	LRRLRAA	1	1	41	10000	0.00419958	0.00615558	0.0153924	0.126953	>=	0.385942	0.690909	0.730769	0.655172	0.712202	0.00805119	0.0824124	>=	0.335544	0.672727	0.576923	0.758621	0.702918	33.4184	-0.280623	9
https://www.iedb.org/epitope/2206767	Linear peptide	MAALPLLRAAGLPVT	2-hydroxyacid dehydrogenase [Bordetella pertussis Tohama I]	http://www.ncbi.nlm.nih.gov/protein/NP_879163.1	Bordetella pertussis	Bordetella pertussis Tohama I	15	L..LRAA	4	10	LPLLRAA	1	1	217	10000	0.0217978	0.0233361	0.0153924	0.126953	>=	0.385942	0.690909	0.730769	0.655172	0.712202	0.00805119	0.0824124	>=	0.335544	0.672727	0.576923	0.758621	0.702918	33.4184	-0.280623	9
https://www.iedb.org/epitope/2207120	Linear peptide	MKLMLHELRAAIAAI	tryptophan 2,3-dioxygenase [Bordetella pertussis Tohama I]	http://www.ncbi.nlm.nih.gov/protein/NP_880005.1	Bordetella pertussis	Bordetella pertussis Tohama I	15	L..LRAA	5	11	LHELRAA	1	1	15	10000	0.00159984	0.00348276	0.0153924	0.126953	>=	0.385942	0.690909	0.730769	0.655172	0.712202	0.00805119	0.0824124	>=	0.335544	0.672727	0.576923	0.758621	0.702918	33.4184	-0.280623	9
https://www.iedb.org/epitope/2210096	Linear peptide	QLARLRAAWHEHLVL	taurine dioxygenase [Bordetella pertussis Tohama I]	http://www.ncbi.nlm.nih.gov/protein/NP_881979.1	Bordetella pertussis	Bordetella pertussis Tohama I	15	L..LRAA	2	8	LARLRAA	1	1	129	10000	0.0129987	0.0150867	0.0153924	0.126953	>=	0.385942	0.690909	0.730769	0.655172	0.712202	0.00805119	0.0824124	>=	0.335544	0.672727	0.576923	0.758621	0.702918	33.4184	-0.280623	9
https://www.iedb.org/epitope/2211787	Linear peptide	RQGLCRLRAAALRRR	exported protein [Bordetella pertussis Tohama I]	http://www.ncbi.nlm.nih.gov/protein/NP_880363.1	Bordetella pertussis	Bordetella pertussis Tohama I	15	L..LRAA	4	10	LCRLRAA	1	1	244	10000	0.0244976	0.0261235	0.0153924	0.126953	>=	0.385942	0.690909	0.730769	0.655172	0.712202	0.00805119	0.0824124	>=	0.335544	0.672727	0.576923	0.758621	0.702918	33.4184	-0.280623	9
https://www.iedb.org/epitope/2212561	Linear peptide	SELAVLRAAAAGRAR	phosphoenolpyruvate carboxylase [Bordetella pertussis Tohama I]	http://www.ncbi.nlm.nih.gov/protein/NP_879103.1	Bordetella pertussis	Bordetella pertussis Tohama I	15	L..LRAA	3	9	LAVLRAA	1	1	76	10000	0.00769923	0.00974685	0.0153924	0.126953	>=	0.385942	0.690909	0.730769	0.655172	0.712202	0.00805119	0.0824124	>=	0.335544	0.672727	0.576923	0.758621	0.702918	33.4184	-0.280623	9
https://www.iedb.org/epitope/2214002	Linear peptide	THLTGLRAAMTRVLN	DNA gyrase subunit B [Bordetella pertussis Tohama I]	http://www.ncbi.nlm.nih.gov/protein/NP_879342.1	Bordetella pertussis	Bordetella pertussis Tohama I	15	L..LRAA	3	9	LTGLRAA	1	1	19	10000	0.0019998	0.00392179	0.0153924	0.126953	>=	0.385942	0.690909	0.730769	0.655172	0.712202	0.00805119	0.0824124	>=	0.335544	0.672727	0.576923	0.758621	0.702918	33.4184	-0.280623	9
https://www.iedb.org/epitope/2215087	Linear peptide	VDCIHALLPQLRAAM	AcrB/AcrD/AcrF family protein [Bordetella pertussis Tohama I]	http://www.ncbi.nlm.nih.gov/protein/NP_882312.1	Bordetella pertussis	Bordetella pertussis Tohama I	15	L..LRAA	8	14	LPQLRAA	1	1	17	10000	0.00179982	0.00371495	0.0153924	0.126953	>=	0.385942	0.690909	0.730769	0.655172	0.712202	0.00805119	0.0824124	>=	0.335544	0.672727	0.576923	0.758621	0.702918	33.4184	-0.280623	9
https://www.iedb.org/epitope/2215753	Linear peptide	VLLEQLRAAGVDLKS	translation initiation factor IF-2 [Bordetella pertussis Tohama I]	http://www.ncbi.nlm.nih.gov/protein/NP_880019.1	Bordetella pertussis	Bordetella pertussis Tohama I	15	L..LRAA	3	9	LEQLRAA	1	1	17	10000	0.00179982	0.00371495	0.0153924	0.126953	>=	0.385942	0.690909	0.730769	0.655172	0.712202	0.00805119	0.0824124	>=	0.335544	0.672727	0.576923	0.758621	0.702918	33.4184	-0.280623	9
https://www.iedb.org/epitope/2216566	Linear peptide	VVADLQNLRAAALQL	LysR family transcriptional regulator [Bordetella pertussis Tohama I]	http://www.ncbi.nlm.nih.gov/protein/NP_880702.1	Bordetella pertussis	Bordetella pertussis Tohama I	15	L..LRAA	5	11	LQNLRAA	1	1	148	10000	0.0148985	0.0170604	0.0153924	0.126953	>=	0.385942	0.690909	0.730769	0.655172	0.712202	0.00805119	0.0824124	>=	0.335544	0.672727	0.576923	0.758621	0.702918	33.4184	-0.280623	9
https://www.iedb.org/epitope/2217761	Linear peptide	YRLLRDLRAAAARGV	cardiolipin synthase 2 [Bordetella pertussis Tohama I]	http://www.ncbi.nlm.nih.gov/protein/NP_880093.1	Bordetella pertussis	Bordetella pertussis Tohama I	15	L..LRAA	4	10	LRDLRAA	1	1	51	10000	0.00519948	0.00722471	0.0153924	0.126953	>=	0.385942	0.690909	0.730769	0.655172	0.712202	0.00805119	0.0824124	>=	0.335544	0.672727	0.576923	0.758621	0.702918	33.4184	-0.280623	9
https://www.iedb.org/epitope/2205532	Linear peptide	LNLLAFETSSSRCGV	acetyltransferase [Bordetella pertussis Tohama I]	http://www.ncbi.nlm.nih.gov/protein/NP_882068.1	Bordetella pertussis	Bordetella pertussis Tohama I	15	L.A..TSS	3	10	LLAFETSS	1	1	20	10000	0.00209979	0.0040232	0.0300193	0.13744	>=	0.370027	0.690909	0.576923	0.793103	0.64191	0.0458019	0.136155	>=	0.228117	0.618182	0.538462	0.689655	0.624668	13.1327	-15.8291	4
https://www.iedb.org/epitope/2205335	Linear peptide	LLRLPHLLLGAARRR	membrane protein [Bordetella pertussis Tohama I]	http://www.ncbi.nlm.nih.gov/protein/NP_881152.1	Bordetella pertussis	Bordetella pertussis Tohama I	15	L.LPH..L	2	9	LRLPHLLL	8	1	273	10000	0.0273973	0.0291014	0.00128443	0.0952598	>=	0.442971	0.727273	0.615385	0.827586	0.737401	0.0137839	0.091381	>=	0.458886	0.727273	0.769231	0.689655	0.681698	19.18	-9.98511	10
https://www.iedb.org/epitope/738604	Linear peptide	CLLYSSRAATSIILDDPT	Major capsid protein	http://www.ncbi.nlm.nih.gov/protein/Q9QJ26.1	Human betaherpesvirus 6B	Human betaherpesvirus 6B	18	L.S.RAA	3	9	LYSSRAA	1	1	13	10000	0.00139986	0.00328297	0.00602578	0.119753	>=	0.462865	0.727273	0.807692	0.655172	0.732095	0.0190449	0.100445	>=	0.450928	0.727273	0.692308	0.758621	0.696286	33.5908	-0.364969	9
https://www.iedb.org/epitope/740436	Linear peptide	TDNFDVECLLYSSRAATS	Major capsid protein	http://www.ncbi.nlm.nih.gov/protein/Q9QJ26.1	Human betaherpesvirus 6B	Human betaherpesvirus 6B	18	L.S.RAA	10	16	LYSSRAA	1	1	7	10000	0.00079992	0.0027899	0.00602578	0.119753	>=	0.462865	0.727273	0.807692	0.655172	0.732095	0.0190449	0.100445	>=	0.450928	0.727273	0.692308	0.758621	0.696286	33.5908	-0.364969	9
https://www.iedb.org/epitope/2153877	Linear peptide	LASCRAAKLRDCTLL	Genome polyprotein	https://www.uniprot.org/uniprot/O39928.3	Hepacivirus hominis	Hepacivirus hominis	15	L.S.RAA	1	7	LASCRAA	1	1	21	10000	0.00219978	0.004125	0.00602578	0.119753	>=	0.462865	0.727273	0.807692	0.655172	0.732095	0.0190449	0.100445	>=	0.450928	0.727273	0.692308	0.758621	0.696286	33.5908	-0.364969	9
https://www.iedb.org/epitope/2156152	Linear peptide	TMTCYIKALASCRAA	Genome polyprotein	https://www.uniprot.org/uniprot/O39928.3	Hepacivirus hominis	Hepacivirus hominis	15	L.S.RAA	9	15	LASCRAA	1	1	47	10000	0.00479952	0.0068175	0.00602578	0.119753	>=	0.462865	0.727273	0.807692	0.655172	0.732095	0.0190449	0.100445	>=	0.450928	0.727273	0.692308	0.758621	0.696286	33.5908	-0.364969	9
https://www.iedb.org/epitope/2157010	Linear peptide	YIKALASCRAAKLRD	Genome polyprotein	https://www.uniprot.org/uniprot/O39928.3	Hepacivirus hominis	Hepacivirus hominis	15	L.S.RAA	5	11	LASCRAA	1	1	75	10000	0.00759924	0.0096712	0.00602578	0.119753	>=	0.462865	0.727273	0.807692	0.655172	0.732095	0.0190449	0.100445	>=	0.450928	0.727273	0.692308	0.758621	0.696286	33.5908	-0.364969	9
https://www.iedb.org/epitope/2205106	Linear peptide	LLASVRAAGIQTLLV	phosphoserine phosphatase [Bordetella pertussis Tohama I]	http://www.ncbi.nlm.nih.gov/protein/NP_879673.1	Bordetella pertussis	Bordetella pertussis Tohama I	15	L.S.RAA	2	8	LASVRAA	1	1	40	10000	0.00409959	0.00604731	0.00602578	0.119753	>=	0.462865	0.727273	0.807692	0.655172	0.732095	0.0190449	0.100445	>=	0.450928	0.727273	0.692308	0.758621	0.696286	33.5908	-0.364969	9
https://www.iedb.org/epitope/2206084	Linear peptide	LRRRLTSLRAAAVGN	membrane transport protein [Bordetella pertussis Tohama I]	http://www.ncbi.nlm.nih.gov/protein/NP_881443.1	Bordetella pertussis	Bordetella pertussis Tohama I	15	L.S.RAA	5	11	LTSLRAA	6	1	61	10000	0.00619938	0.00820719	0.00602578	0.119753	>=	0.462865	0.727273	0.807692	0.655172	0.732095	0.0190449	0.100445	>=	0.450928	0.727273	0.692308	0.758621	0.696286	33.5908	-0.364969	9
https://www.iedb.org/epitope/2212385	Linear peptide	SAELRYLESRRAALG	pyruvate dehydrogenase subunit E1 [Bordetella pertussis Tohama I]	http://www.ncbi.nlm.nih.gov/protein/NP_879900.1	Bordetella pertussis	Bordetella pertussis Tohama I	15	L.S.RAA	7	13	LESRRAA	1	1	47	10000	0.00479952	0.0068175	0.00602578	0.119753	>=	0.462865	0.727273	0.807692	0.655172	0.732095	0.0190449	0.100445	>=	0.450928	0.727273	0.692308	0.758621	0.696286	33.5908	-0.364969	9
https://www.iedb.org/epitope/2207600	Linear peptide	MTLRTPIKMLAAGIA	ABC transporter substrate-binding protein [Bordetella pertussis Tohama I]	http://www.ncbi.nlm.nih.gov/protein/NP_881351.1	Bordetella pertussis	Bordetella pertussis Tohama I	15	L.TPIK	3	8	LRTPIK	2	1	22	10000	0.00229977	0.00421389	0.00916592	0.124688	>=	0.309019	0.654545	0.653846	0.655172	0.680371	0.000405549	0.0448966	>=	0.515915	0.763636	0.653846	0.862069	0.748011	19.1797	-5.29979	0
https://www.iedb.org/epitope/49205	Linear peptide	PRKLPWPTPK	Epstein-Barr nuclear antigen 6	http://www.ncbi.nlm.nih.gov/protein/P03204.1	human gammaherpesvirus 4	Human herpesvirus 4 strain B95-8	10	LP.P.PK	4	10	LPWPTPK	4	1	74	10000	0.00749925	0.00956732	0.021702	0.135692	>=	0.27321	0.654545	0.307692	0.965517	0.622016	0.0290344	0.116036	>=	0.35809	0.690909	0.461538	0.896552	0.664456	3.54969	-13.1372	4
https://www.iedb.org/epitope/695633	Linear peptide	PAKKPRKLPWPTPKT	EBNA3C latent protein [Human gammaherpesvirus 4]	http://www.ncbi.nlm.nih.gov/protein/ANI26360.1	human gammaherpesvirus 4	human gammaherpesvirus 4	15	LP.P.PK	8	14	LPWPTPK	4	1	57	10000	0.00579942	0.00779827	0.021702	0.135692	>=	0.27321	0.654545	0.307692	0.965517	0.622016	0.0290344	0.116036	>=	0.35809	0.690909	0.461538	0.896552	0.664456	3.54969	-13.1372	4
https://www.iedb.org/epitope/695824	Linear peptide	PRKLPWPTPKTHPVK	EBNA3C latent protein [Human gammaherpesvirus 4]	http://www.ncbi.nlm.nih.gov/protein/ANI26360.1	human gammaherpesvirus 4	human gammaherpesvirus 4	15	LP.P.PK	4	10	LPWPTPK	4	1	70	10000	0.00709929	0.00917505	0.021702	0.135692	>=	0.27321	0.654545	0.307692	0.965517	0.622016	0.0290344	0.116036	>=	0.35809	0.690909	0.461538	0.896552	0.664456	3.54969	-13.1372	4
https://www.iedb.org/epitope/695839	Linear peptide	PRTLPWPTPKTHPVK	EBNA-3C	http://www.ncbi.nlm.nih.gov/protein/YP_001129465.1	human gammaherpesvirus 4	human gammaherpesvirus 4	15	LP.P.PK	4	10	LPWPTPK	5	1	23	10000	0.00239976	0.00429387	0.021702	0.135692	>=	0.27321	0.654545	0.307692	0.965517	0.622016	0.0290344	0.116036	>=	0.35809	0.690909	0.461538	0.896552	0.664456	3.54969	-13.1372	4
https://www.iedb.org/epitope/695922	Linear peptide	PVRKPRTLPWPTPKT	EBNA-3C	http://www.ncbi.nlm.nih.gov/protein/YP_001129465.1	human gammaherpesvirus 4	human gammaherpesvirus 4	15	LP.P.PK	8	14	LPWPTPK	5	1	28	10000	0.00289971	0.004753	0.021702	0.135692	>=	0.27321	0.654545	0.307692	0.965517	0.622016	0.0290344	0.116036	>=	0.35809	0.690909	0.461538	0.896552	0.664456	3.54969	-13.1372	4
https://www.iedb.org/epitope/2210404	Linear peptide	QRTRSQFLPDTPTLV	exported protein [Bordetella pertussis Tohama I]	http://www.ncbi.nlm.nih.gov/protein/NP_879380.1	Bordetella pertussis	Bordetella pertussis Tohama I	15	LPDTP	8	12	LPDTP	1	1	169	10000	0.0169983	0.0187305	0.0471166	0.14681	>=	0.229443	0.6	0.884615	0.344828	0.632626	0.00501106	0.0762915	>=	0.302387	0.636364	0.923077	0.37931	0.676393	5.19739	-10.267	4
https://www.iedb.org/epitope/2203830	Linear peptide	LAAVAAVALLRLPHL	membrane protein [Bordetella pertussis Tohama I]	http://www.ncbi.nlm.nih.gov/protein/NP_881152.1	Bordetella pertussis	Bordetella pertussis Tohama I	15	LR.PHL	10	15	LRLPHL	5	1	168	10000	0.0168983	0.0186598	0.00444922	0.119753	>=	0.374005	0.690909	0.615385	0.758621	0.71618	0.0398797	0.128958	>=	0.237401	0.6	0.961538	0.275862	0.618037	-3.82959	-3.01035	4
https://www.iedb.org/epitope/2205335	Linear peptide	LLRLPHLLLGAARRR	membrane protein [Bordetella pertussis Tohama I]	http://www.ncbi.nlm.nih.gov/protein/NP_881152.1	Bordetella pertussis	Bordetella pertussis Tohama I	15	LR.PHL	2	7	LRLPHL	8	1	216	10000	0.0216978	0.023241	0.00444922	0.119753	>=	0.374005	0.690909	0.615385	0.758621	0.71618	0.0398797	0.128958	>=	0.237401	0.6	0.961538	0.275862	0.618037	-3.82959	-3.01035	4
https://www.iedb.org/epitope/229301	Linear peptide	KKVELNNTQKALDTA	pneumococcal surface protein A	http://www.ncbi.nlm.nih.gov/protein/ABR53735.1	Streptococcus pneumoniae	Streptococcus pneumoniae	15	N.TQK.L	6	12	NNTQKAL	2	1	28	10000	0.00289971	0.004753	0.00993448	0.124688	>=	0.435013	0.727273	0.538462	0.896552	0.708223	0.00832197	0.0824124	>=	0.377984	0.690909	0.653846	0.724138	0.688329	-2.57226	-1.40177	4
https://www.iedb.org/epitope/229349	Linear peptide	LNNTQKALDTAQKAL	pneumococcal surface protein A	http://www.ncbi.nlm.nih.gov/protein/ABR53735.1	Streptococcus pneumoniae	Streptococcus pneumoniae	15	N.TQK.L	2	8	NNTQKAL	1	1	14	10000	0.00149985	0.00338414	0.00993448	0.124688	>=	0.435013	0.727273	0.538462	0.896552	0.708223	0.00832197	0.0824124	>=	0.377984	0.690909	0.653846	0.724138	0.688329	-2.57226	-1.40177	4
https://www.iedb.org/epitope/30718	Linear peptide	KFEIENNTLKLKNSDL	M protein, serotype 24 precursor	http://www.ncbi.nlm.nih.gov/protein/P12379.1	Streptococcus pyogenes	Streptococcus pyogenes	16	NNT.K.K	6	12	NNTLKLK	4	1	34	10000	0.00349965	0.00536361	0.0162961	0.128394	>=	0.355438	0.672727	0.769231	0.586207	0.681698	0.00632894	0.0769504	>=	0.454907	0.727273	0.730769	0.724138	0.704244	-10.7113	21.0268	4
https://www.iedb.org/epitope/112795	Linear peptide	IRQHLANHPAATHTKAVALGTEETQTTIQRPRSEPDTGNPCHTTK	Regulatory protein E2	http://www.ncbi.nlm.nih.gov/protein/P03120.1	Alphapapillomavirus 9	Human papillomavirus 16	45	NP..TTK	39	45	NPCHTTK	10	1	12	10000	0.00129987	0.00319598	0.0285046	0.13744	>=	0.311671	0.672727	0.346154	0.965517	0.624668	0.0482508	0.138006	>=	0.311671	0.672727	0.346154	0.965517	0.594828	-4.01747	-15.1534	6
https://www.iedb.org/epitope/112818	Linear peptide	PRSEPDTGNPCHTTKLLHRDSVDSAPILTAFNSSHKGRINCNSNT	Regulatory protein E2	http://www.ncbi.nlm.nih.gov/protein/P03120.1	Alphapapillomavirus 9	Human papillomavirus 16	45	NP..TTK	9	15	NPCHTTK	23	1	3	10000	0.00039996	0.00257176	0.0285046	0.13744	>=	0.311671	0.672727	0.346154	0.965517	0.624668	0.0482508	0.138006	>=	0.311671	0.672727	0.346154	0.965517	0.594828	-4.01747	-15.1534	6
https://www.iedb.org/epitope/113297	Linear peptide	AVALGTEETQTTIQRPRSEPDTGNPCHTTK	Regulatory protein E2	http://www.ncbi.nlm.nih.gov/protein/P03120.1	Alphapapillomavirus 9	Human papillomavirus 16	30	NP..TTK	24	30	NPCHTTK	10	1	3	10000	0.00039996	0.00257176	0.0285046	0.13744	>=	0.311671	0.672727	0.346154	0.965517	0.624668	0.0482508	0.138006	>=	0.311671	0.672727	0.346154	0.965517	0.594828	-4.01747	-15.1534	6
https://www.iedb.org/epitope/113711	Linear peptide	PRSEPDTGNPCHTTKLLHRDSVDSAPILTA	Regulatory protein E2	http://www.ncbi.nlm.nih.gov/protein/P03120.1	Alphapapillomavirus 9	Human papillomavirus 16	30	NP..TTK	9	15	NPCHTTK	23	1	8	10000	0.00089991	0.0028435	0.0285046	0.13744	>=	0.311671	0.672727	0.346154	0.965517	0.624668	0.0482508	0.138006	>=	0.311671	0.672727	0.346154	0.965517	0.594828	-4.01747	-15.1534	6
https://www.iedb.org/epitope/174219	Linear peptide	PDTGNPCHTTKLLHRD	E2 protein	http://www.ncbi.nlm.nih.gov/protein/ACS92695.1	Alphapapillomavirus 9	Human papillomavirus 16	16	NP..TTK	5	11	NPCHTTK	23	1	5	10000	0.00059994	0.00267067	0.0285046	0.13744	>=	0.311671	0.672727	0.346154	0.965517	0.624668	0.0482508	0.138006	>=	0.311671	0.672727	0.346154	0.965517	0.594828	-4.01747	-15.1534	6
https://www.iedb.org/epitope/911815	Linear peptide	NPCHTTKLL	E2	http://www.ncbi.nlm.nih.gov/protein/AAD33255.1	Alphapapillomavirus 9	Human papillomavirus 16	9	NP..TTK	1	7	NPCHTTK	12	1	5	10000	0.00059994	0.00267067	0.0285046	0.13744	>=	0.311671	0.672727	0.346154	0.965517	0.624668	0.0482508	0.138006	>=	0.311671	0.672727	0.346154	0.965517	0.594828	-4.01747	-15.1534	6
https://www.iedb.org/epitope/53368	Linear peptide	RDIRNTDKL	6kDa intracellular viral protein	http://www.ncbi.nlm.nih.gov/protein/AAO89470.1	Vaccinia virus	Vaccinia virus WR	9	NTDKL	5	9	NTDKL	1	1	94	10000	0.00949905	0.0114789	0.0126114	0.126565	>=	0.331565	0.672727	0.538462	0.793103	0.661804	0.0351395	0.124206	>=	0.393899	0.690909	0.807692	0.586207	0.660477	-7.02811	0.800534	4
https://www.iedb.org/epitope/566377	Linear peptide	QASGPVHTTKPQALG	polyprotein	http://www.ncbi.nlm.nih.gov/protein/ABO76708.1	Rhinovirus C	rhinovirus C3	15	P.H.TK...L	5	14	PVHTTKPQAL	34	1	1	10000	0.00019998	0.00255077	0.00534449	0.119753	>=	0.344828	0.654545	1	0.344828	0.672414	0.0365999	0.125429	>=	0.31565	0.672727	0.384615	0.931034	0.65252	-10.3545	-14.5127	6
https://www.iedb.org/epitope/2206461	Linear peptide	LVDFLRDPSKFQKLG	ATP-dependent zinc metalloprotease FtsH [Bordetella pertussis Tohama I]	http://www.ncbi.nlm.nih.gov/protein/NP_879861.1	Bordetella pertussis	Bordetella pertussis Tohama I	15	P.K.QKL	8	14	PSKFQKL	1	1	9	10000	0.0009999	0.00295618	0.000614535	0.0787122	>=	0.482759	0.727273	1	0.482759	0.713528	0.0156513	0.0959469	>=	0.440318	0.709091	0.923077	0.517241	0.640584	-14.203	11.6607	4
https://www.iedb.org/epitope/1347143	Linear peptide	KPMVTNKL	membrane glycoprotein UL9 [Human betaherpesvirus 5]	http://www.ncbi.nlm.nih.gov/protein/AMJ52713.2	Human betaherpesvirus 5	Human betaherpesvirus 5	8	PM.T.KL	2	8	PMVTNKL	1	1	2	10000	0.00029997	0.00255077	0.00275902	0.119753	>=	0.312997	0.654545	0.692308	0.62069	0.683024	0.0204971	0.10245	>=	0.370027	0.690909	0.576923	0.793103	0.668435	-8.58823	-17.1062	6
https://www.iedb.org/epitope/223492	Linear peptide	NPMHTIASI	toxin subunit 5	http://www.ncbi.nlm.nih.gov/protein/NP_882285.1	Bordetella pertussis	Bordetella pertussis	9	PMHT..S	2	8	PMHTIAS	1	1	3	10000	0.00039996	0.00257176	0.0100238	0.124688	>=	0.311671	0.672727	0.346154	0.965517	0.672414	0.0159556	0.0971791	>=	0.301061	0.654545	0.576923	0.724138	0.674403	-6.54239	-16.2278	6
https://www.iedb.org/epitope/17340	Linear peptide	FPNITLKII	polyA polymerase large subunit	http://www.ncbi.nlm.nih.gov/protein/AAB59821.1	Vaccinia virus	Vaccinia virus WR	9	PN.TLK	2	7	PNITLK	2	1	15	10000	0.00159984	0.00348276	0.00937706	0.124688	>=	0.331565	0.672727	0.538462	0.793103	0.679045	0.0274612	0.114109	>=	0.450928	0.727273	0.692308	0.758621	0.700928	-2.93468	-11.1985	4
https://www.iedb.org/epitope/46088	Linear peptide	NTFPNITLK	Poly(A) polymerase catalytic subunit	http://www.ncbi.nlm.nih.gov/protein/P21079.1	Vaccinia virus	Vaccinia virus Copenhagen	9	PN.TLK	4	9	PNITLK	2	1	14	10000	0.00149985	0.00338414	0.00937706	0.124688	>=	0.331565	0.672727	0.538462	0.793103	0.679045	0.0274612	0.114109	>=	0.450928	0.727273	0.692308	0.758621	0.700928	-2.93468	-11.1985	4
https://www.iedb.org/epitope/63726	Linear peptide	TFPNITLKI	polyA polymerase large subunit	http://www.ncbi.nlm.nih.gov/protein/AAB59821.1	Vaccinia virus	Vaccinia virus	9	PN.TLK	3	8	PNITLK	2	1	14	10000	0.00149985	0.00338414	0.00937706	0.124688	>=	0.331565	0.672727	0.538462	0.793103	0.679045	0.0274612	0.114109	>=	0.450928	0.727273	0.692308	0.758621	0.700928	-2.93468	-11.1985	4
https://www.iedb.org/epitope/63727	Linear peptide	TFPNITLKII	polyA polymerase large subunit	http://www.ncbi.nlm.nih.gov/protein/AAB59821.1	Vaccinia virus	Vaccinia virus WR	10	PN.TLK	3	8	PNITLK	4	1	11	10000	0.00119988	0.00310143	0.00937706	0.124688	>=	0.331565	0.672727	0.538462	0.793103	0.679045	0.0274612	0.114109	>=	0.450928	0.727273	0.692308	0.758621	0.700928	-2.93468	-11.1985	4
https://www.iedb.org/epitope/87085	Linear peptide	NTFPNITLKI	Poly(A) polymerase catalytic subunit	http://www.ncbi.nlm.nih.gov/protein/P21079.1	Vaccinia virus	Vaccinia virus WR	10	PN.TLK	4	9	PNITLK	2	1	17	10000	0.00179982	0.00371495	0.00937706	0.124688	>=	0.331565	0.672727	0.538462	0.793103	0.679045	0.0274612	0.114109	>=	0.450928	0.727273	0.692308	0.758621	0.700928	-2.93468	-11.1985	4
https://www.iedb.org/epitope/188716	Linear peptide	LPNITLKII	poly-A polymerase catalytic subunit VP55 [Vaccinia virus]	http://www.ncbi.nlm.nih.gov/protein/66275854	Vaccinia virus	Vaccinia virus	9	PN.TLK	2	7	PNITLK	3	1	12	10000	0.00129987	0.00319598	0.00937706	0.124688	>=	0.331565	0.672727	0.538462	0.793103	0.679045	0.0274612	0.114109	>=	0.450928	0.727273	0.692308	0.758621	0.700928	-2.93468	-11.1985	4
https://www.iedb.org/epitope/145882	Linear peptide	LSLTPTSVSQIVSAP	ORF1	http://www.ncbi.nlm.nih.gov/protein/AAU88153.1	Human parvovirus 4	Human parvovirus 4	15	PT.VS....A	5	14	PTSVSQIVSA	3	1	1	10000	0.00019998	0.00255077	0.0234654	0.137268	>=	0.306366	0.636364	0.961538	0.344828	0.626658	0.0160961	0.0974048	>=	0.298408	0.636364	0.884615	0.413793	0.655172	-5.95231	15.6538	4
https://www.iedb.org/epitope/45509	Linear peptide	NPVPTTVSPISSIFSRI	envelope protein	http://www.ncbi.nlm.nih.gov/protein/BAF48755.1	Hepatitis B virus	Hepatitis B virus	17	PT.VS...S	4	12	PTTVSPISS	3	1	34	10000	0.00349965	0.00536361	0.0470591	0.14681	>=	0.233422	0.6	0.923077	0.310345	0.607427	0.0457995	0.136155	>=	0.250663	0.636364	0.423077	0.827586	0.635279	-6.18437	-6.02325	4
https://www.iedb.org/epitope/46013	Linear peptide	NSTTFHQTLQDPRVRGLYFPAGGSSSGTVNPVPTTVSPISSIFSRIGD	envelope protein	http://www.ncbi.nlm.nih.gov/protein/BAF48755.1	Hepatitis B virus	Hepatitis B virus	48	PT.VS...S	33	41	PTTVSPISS	3	1	52	10000	0.00529947	0.00732619	0.0470591	0.14681	>=	0.233422	0.6	0.923077	0.310345	0.607427	0.0457995	0.136155	>=	0.250663	0.636364	0.423077	0.827586	0.635279	-6.18437	-6.02325	4
https://www.iedb.org/epitope/145882	Linear peptide	LSLTPTSVSQIVSAP	ORF1	http://www.ncbi.nlm.nih.gov/protein/AAU88153.1	Human parvovirus 4	Human parvovirus 4	15	PT.VS...S	5	13	PTSVSQIVS	3	1	44	10000	0.00449955	0.00650675	0.0470591	0.14681	>=	0.233422	0.6	0.923077	0.310345	0.607427	0.0457995	0.136155	>=	0.250663	0.636364	0.423077	0.827586	0.635279	-6.18437	-6.02325	4
https://www.iedb.org/epitope/70496	Linear peptide	VPTNVSSTTQPQL	envelope glycoprotein G	http://www.ncbi.nlm.nih.gov/protein/NP_044666.1	Human alphaherpesvirus 1	Human alphaherpesvirus 1	13	PT.VS..T	2	9	PTNVSSTT	8	1	41	10000	0.00419958	0.00615558	0.00572412	0.119753	>=	0.363395	0.672727	0.846154	0.517241	0.706897	0.000522812	0.0508002	>=	0.408488	0.709091	0.615385	0.793103	0.758621	-6.27709	-4.57656	4
https://www.iedb.org/epitope/70971	Linear peptide	VSGVPTNVSSTTQ	envelope glycoprotein G	http://www.ncbi.nlm.nih.gov/protein/NP_044666.1	Human alphaherpesvirus 1	Human alphaherpesvirus 1 strain 17	13	PT.VS..T	5	12	PTNVSSTT	7	1	26	10000	0.00269973	0.00459013	0.00572412	0.119753	>=	0.363395	0.672727	0.846154	0.517241	0.706897	0.000522812	0.0508002	>=	0.408488	0.709091	0.615385	0.793103	0.758621	-6.27709	-4.57656	4
https://www.iedb.org/epitope/741509	Linear peptide	GVSGVPTNVSSTTQPQLQTT	Envelope glycoprotein G	http://www.ncbi.nlm.nih.gov/protein/P06484.1	Human alphaherpesvirus 1	Human alphaherpesvirus 1	20	PT.VS..T	6	13	PTNVSSTT	8	1	53	10000	0.00539946	0.00742173	0.00572412	0.119753	>=	0.363395	0.672727	0.846154	0.517241	0.706897	0.000522812	0.0508002	>=	0.408488	0.709091	0.615385	0.793103	0.758621	-6.27709	-4.57656	4
https://www.iedb.org/epitope/55527	Linear peptide	RRAQMAPKRLRLPHIRD	glycoprotein D	http://www.ncbi.nlm.nih.gov/protein/AAB60552.1	Human alphaherpesvirus 2	Human alphaherpesvirus 2	17	RL.LPH	9	14	RLRLPH	8	1	84	10000	0.00849915	0.010525	0.000122852	0.0787122	>=	0.47878	0.727273	0.961538	0.517241	0.77321	0.00579856	0.0762915	>=	0.339523	0.672727	0.615385	0.724138	0.698939	1.61748	-9.99838	4
https://www.iedb.org/epitope/110364	Linear peptide	PKRLRLPHIRDDDAPPSHQP	Envelope glycoprotein D	http://www.ncbi.nlm.nih.gov/protein/P03172.2	Human alphaherpesvirus 2	Human alphaherpesvirus 2	20	RL.LPH	3	8	RLRLPH	8	1	62	10000	0.00629937	0.00831315	0.000122852	0.0787122	>=	0.47878	0.727273	0.961538	0.517241	0.77321	0.00579856	0.0762915	>=	0.339523	0.672727	0.615385	0.724138	0.698939	1.61748	-9.99838	4
https://www.iedb.org/epitope/155210	Linear peptide	MAPKRLRLPHIRDDD	virion glycoprotein D	http://www.ncbi.nlm.nih.gov/protein/CAB06713.1	Human alphaherpesvirus 2	Human alphaherpesvirus 2	15	RL.LPH	5	10	RLRLPH	8	1	86	10000	0.00869913	0.0107048	0.000122852	0.0787122	>=	0.47878	0.727273	0.961538	0.517241	0.77321	0.00579856	0.0762915	>=	0.339523	0.672727	0.615385	0.724138	0.698939	1.61748	-9.99838	4
https://www.iedb.org/epitope/155644	Linear peptide	RLRLPHIRDDDAPPS	virion glycoprotein D	http://www.ncbi.nlm.nih.gov/protein/CAB06713.1	Human alphaherpesvirus 2	Human alphaherpesvirus 2	15	RL.LPH	1	6	RLRLPH	5	1	70	10000	0.00709929	0.00917505	0.000122852	0.0787122	>=	0.47878	0.727273	0.961538	0.517241	0.77321	0.00579856	0.0762915	>=	0.339523	0.672727	0.615385	0.724138	0.698939	1.61748	-9.99838	4
https://www.iedb.org/epitope/155680	Linear peptide	RRAQMAPKRLRLPHI	virion glycoprotein D	http://www.ncbi.nlm.nih.gov/protein/CAB06713.1	Human alphaherpesvirus 2	Human alphaherpesvirus 2	15	RL.LPH	9	14	RLRLPH	7	1	88	10000	0.00889911	0.0108951	0.000122852	0.0787122	>=	0.47878	0.727273	0.961538	0.517241	0.77321	0.00579856	0.0762915	>=	0.339523	0.672727	0.615385	0.724138	0.698939	1.61748	-9.99838	4
https://www.iedb.org/epitope/741438	Linear peptide	FWVRRRAQMAPKRLRLPHIR	Envelope glycoprotein D	http://www.ncbi.nlm.nih.gov/protein/P03172.2	Human alphaherpesvirus 2	Human alphaherpesvirus 2	20	RL.LPH	13	18	RLRLPH	8	1	83	10000	0.00839916	0.0104177	0.000122852	0.0787122	>=	0.47878	0.727273	0.961538	0.517241	0.77321	0.00579856	0.0762915	>=	0.339523	0.672727	0.615385	0.724138	0.698939	1.61748	-9.99838	4
https://www.iedb.org/epitope/858144	Linear peptide	APKRLRLPHIRDDDA	envelope glycoprotein D	http://www.ncbi.nlm.nih.gov/protein/NP_044536.1	Human alphaherpesvirus 2	Human herpesvirus 2 strain HG52	15	RL.LPH	4	9	RLRLPH	8	1	82	10000	0.00829917	0.0103203	0.000122852	0.0787122	>=	0.47878	0.727273	0.961538	0.517241	0.77321	0.00579856	0.0762915	>=	0.339523	0.672727	0.615385	0.724138	0.698939	1.61748	-9.99838	4
https://www.iedb.org/epitope/858250	Linear peptide	RAQMAPKRLRLPHIR	envelope glycoprotein D	http://www.ncbi.nlm.nih.gov/protein/NP_044536.1	Human alphaherpesvirus 2	Human herpesvirus 2 strain HG52	15	RL.LPH	8	13	RLRLPH	8	1	85	10000	0.00859914	0.0106257	0.000122852	0.0787122	>=	0.47878	0.727273	0.961538	0.517241	0.77321	0.00579856	0.0762915	>=	0.339523	0.672727	0.615385	0.724138	0.698939	1.61748	-9.99838	4
https://www.iedb.org/epitope/2210010	Linear peptide	QHRGMRLSLPHSAGV	hypothetical protein BP1779 [Bordetella pertussis Tohama I]	http://www.ncbi.nlm.nih.gov/protein/NP_880490.1	Bordetella pertussis	Bordetella pertussis Tohama I	15	RL.LPH	6	11	RLSLPH	2	1	32	10000	0.00329967	0.00514673	0.000122852	0.0787122	>=	0.47878	0.727273	0.961538	0.517241	0.77321	0.00579856	0.0762915	>=	0.339523	0.672727	0.615385	0.724138	0.698939	1.61748	-9.99838	4
https://www.iedb.org/epitope/2205335	Linear peptide	LLRLPHLLLGAARRR	membrane protein [Bordetella pertussis Tohama I]	http://www.ncbi.nlm.nih.gov/protein/NP_881152.1	Bordetella pertussis	Bordetella pertussis Tohama I	15	RLPH..L	3	9	RLPHLLL	8	1	159	10000	0.0159984	0.0180097	0.0303362	0.13744	>=	0.34748	0.672727	0.692308	0.655172	0.659151	0.043194	0.133483	>=	0.263926	0.618182	0.884615	0.37931	0.660477	20.015	-9.78787	10
https://www.iedb.org/epitope/2212721	Linear peptide	SGPHLRLHASHGFAV	molybdenum-binding protein [Bordetella pertussis Tohama I]	http://www.ncbi.nlm.nih.gov/protein/NP_881313.1	Bordetella pertussis	Bordetella pertussis Tohama I	15	S..HLRL	1	7	SGPHLRL	1	1	51	10000	0.00519948	0.00722471	0.00794151	0.124688	>=	0.400531	0.709091	0.538462	0.862069	0.672414	0.00305683	0.0707031	>=	0.350133	0.690909	0.384615	0.965517	0.675066	30.6186	-0.91248	9
https://www.iedb.org/epitope/566377	Linear peptide	QASGPVHTTKPQALG	polyprotein	http://www.ncbi.nlm.nih.gov/protein/ABO76708.1	Rhinovirus C	rhinovirus C3	15	S.P.H.TK	3	10	SGPVHTTK	34	1	2	10000	0.00029997	0.00255077	0.00107684	0.0921185	>=	0.442971	0.727273	0.615385	0.827586	0.734748	0.000356356	0.0437253	>=	0.37931	0.672727	1	0.37931	0.744032	-8.61602	-13.9554	6
https://www.iedb.org/epitope/566481	Linear peptide	VVPDTQASGPVHTTK	polyprotein	http://www.ncbi.nlm.nih.gov/protein/ABO76708.1	Rhinovirus C	rhinovirus C3	15	S.P.H.TK	8	15	SGPVHTTK	22	1	2	10000	0.00029997	0.00255077	0.00107684	0.0921185	>=	0.442971	0.727273	0.615385	0.827586	0.734748	0.000356356	0.0437253	>=	0.37931	0.672727	1	0.37931	0.744032	-8.61602	-13.9554	6
https://www.iedb.org/epitope/89152	Linear peptide	STAVAQSATPSVSSSISSLRAATSGATAAA	Capsid protein VP26	http://www.ncbi.nlm.nih.gov/protein/P14348.1	human gammaherpesvirus 4	Human herpesvirus 4 strain B95-8	30	S.SS..AA	15	22	SISSLRAA	19	1	36	10000	0.00369963	0.00559059	0.0155732	0.126953	>=	0.278515	0.636364	0.692308	0.586207	0.667109	0.0213688	0.103479	>=	0.385942	0.690909	0.730769	0.655172	0.689655	18.1089	-16.2448	12
https://www.iedb.org/epitope/696404	Linear peptide	SISSLRAATSGATAA	capsid protein VP26 [Human gammaherpesvirus 4]	http://www.ncbi.nlm.nih.gov/protein/ANI26184.1	human gammaherpesvirus 4	human gammaherpesvirus 4	15	S.SS..AA	1	8	SISSLRAA	17	1	31	10000	0.00319968	0.00505383	0.0155732	0.126953	>=	0.278515	0.636364	0.692308	0.586207	0.667109	0.0213688	0.103479	>=	0.385942	0.690909	0.730769	0.655172	0.689655	18.1089	-16.2448	12
https://www.iedb.org/epitope/696544	Linear peptide	SVSSSISSLRAATSG	capsid protein VP26 [Human gammaherpesvirus 4]	http://www.ncbi.nlm.nih.gov/protein/ANI26184.1	human gammaherpesvirus 4	human gammaherpesvirus 4	15	S.SS..AA	5	12	SISSLRAA	19	1	28	10000	0.00289971	0.004753	0.0155732	0.126953	>=	0.278515	0.636364	0.692308	0.586207	0.667109	0.0213688	0.103479	>=	0.385942	0.690909	0.730769	0.655172	0.689655	18.1089	-16.2448	12
https://www.iedb.org/epitope/859206	Linear peptide	MNSKSSARAAIVDTVEAV	Triplex capsid protein 1	http://www.ncbi.nlm.nih.gov/protein/Q9WT35.1	Human betaherpesvirus 6B	Human betaherpesvirus 6B	18	S.SS..AA	3	10	SKSSARAA	3	1	59	10000	0.0059994	0.00800176	0.0155732	0.126953	>=	0.278515	0.636364	0.692308	0.586207	0.667109	0.0213688	0.103479	>=	0.385942	0.690909	0.730769	0.655172	0.689655	18.1089	-16.2448	12
https://www.iedb.org/epitope/89152	Linear peptide	STAVAQSATPSVSSSISSLRAATSGATAAA	Capsid protein VP26	http://www.ncbi.nlm.nih.gov/protein/P14348.1	human gammaherpesvirus 4	Human herpesvirus 4 strain B95-8	30	SL.AA.S	18	24	SLRAATS	19	1	41	10000	0.00419958	0.00615558	0.0456496	0.145517	>=	0.241379	0.6	1	0.241379	0.599469	0.0114	0.0893952	>=	0.298408	0.636364	0.884615	0.413793	0.659151	19.5039	-15.4203	12
https://www.iedb.org/epitope/111218	Linear peptide	DTTRSTNMSLCAAIS	major capsid protein	http://www.ncbi.nlm.nih.gov/protein/AAA46943.1	Alphapapillomavirus 9	Human papillomavirus 16	15	SL.AA.S	9	15	SLCAAIS	4	1	12	10000	0.00129987	0.00319598	0.0456496	0.145517	>=	0.241379	0.6	1	0.241379	0.599469	0.0114	0.0893952	>=	0.298408	0.636364	0.884615	0.413793	0.659151	19.5039	-15.4203	12
https://www.iedb.org/epitope/112692	Linear peptide	TTRSTNMSLCAAISTSETTY	major capsid protein	http://www.ncbi.nlm.nih.gov/protein/AAA46943.1	Alphapapillomavirus 9	Human papillomavirus 16	20	SL.AA.S	8	14	SLCAAIS	2	1	13	10000	0.00139986	0.00328297	0.0456496	0.145517	>=	0.241379	0.6	1	0.241379	0.599469	0.0114	0.0893952	>=	0.298408	0.636364	0.884615	0.413793	0.659151	19.5039	-15.4203	12
https://www.iedb.org/epitope/693745	Linear peptide	ADSLAAALSLCRIPA	early antigen protein D [Human gammaherpesvirus 4]	http://www.ncbi.nlm.nih.gov/protein/ANI26347.1	human gammaherpesvirus 4	human gammaherpesvirus 4	15	SL.AA.S	3	9	SLAAALS	1	1	111	10000	0.0111989	0.0132162	0.0456496	0.145517	>=	0.241379	0.6	1	0.241379	0.599469	0.0114	0.0893952	>=	0.298408	0.636364	0.884615	0.413793	0.659151	19.5039	-15.4203	12
https://www.iedb.org/epitope/694041	Linear peptide	CSVAADSLAAALSLC	early antigen protein D [Human gammaherpesvirus 4]	http://www.ncbi.nlm.nih.gov/protein/ANI26347.1	human gammaherpesvirus 4	human gammaherpesvirus 4	15	SL.AA.S	7	13	SLAAALS	1	1	130	10000	0.0130987	0.0151915	0.0456496	0.145517	>=	0.241379	0.6	1	0.241379	0.599469	0.0114	0.0893952	>=	0.298408	0.636364	0.884615	0.413793	0.659151	19.5039	-15.4203	12
https://www.iedb.org/epitope/696404	Linear peptide	SISSLRAATSGATAA	capsid protein VP26 [Human gammaherpesvirus 4]	http://www.ncbi.nlm.nih.gov/protein/ANI26184.1	human gammaherpesvirus 4	human gammaherpesvirus 4	15	SL.AA.S	4	10	SLRAATS	17	1	39	10000	0.0039996	0.00593061	0.0456496	0.145517	>=	0.241379	0.6	1	0.241379	0.599469	0.0114	0.0893952	>=	0.298408	0.636364	0.884615	0.413793	0.659151	19.5039	-15.4203	12
https://www.iedb.org/epitope/696544	Linear peptide	SVSSSISSLRAATSG	capsid protein VP26 [Human gammaherpesvirus 4]	http://www.ncbi.nlm.nih.gov/protein/ANI26184.1	human gammaherpesvirus 4	human gammaherpesvirus 4	15	SL.AA.S	8	14	SLRAATS	19	1	53	10000	0.00539946	0.00742173	0.0456496	0.145517	>=	0.241379	0.6	1	0.241379	0.599469	0.0114	0.0893952	>=	0.298408	0.636364	0.884615	0.413793	0.659151	19.5039	-15.4203	12
https://www.iedb.org/epitope/2197991	Linear peptide	ESRLWSLAAAQSVVA	DNA topoisomerase III [Bordetella pertussis Tohama I]	http://www.ncbi.nlm.nih.gov/protein/NP_879317.1	Bordetella pertussis	Bordetella pertussis Tohama I	15	SL.AA.S	6	12	SLAAAQS	3	1	53	10000	0.00539946	0.00742173	0.0456496	0.145517	>=	0.241379	0.6	1	0.241379	0.599469	0.0114	0.0893952	>=	0.298408	0.636364	0.884615	0.413793	0.659151	19.5039	-15.4203	12
https://www.iedb.org/epitope/2199460	Linear peptide	GDQVSLKAAKSVNLM	filamentous hemagglutinin/adhesin [Bordetella pertussis Tohama I]	http://www.ncbi.nlm.nih.gov/protein/NP_880571.1	Bordetella pertussis	Bordetella pertussis Tohama I	15	SL.AA.S	5	11	SLKAAKS	1	1	14	10000	0.00149985	0.00338414	0.0456496	0.145517	>=	0.241379	0.6	1	0.241379	0.599469	0.0114	0.0893952	>=	0.298408	0.636364	0.884615	0.413793	0.659151	19.5039	-15.4203	12
https://www.iedb.org/epitope/2203946	Linear peptide	LAIGTYLKSLPAAAS	cytochrome C [Bordetella pertussis Tohama I]	http://www.ncbi.nlm.nih.gov/protein/NP_879526.1	Bordetella pertussis	Bordetella pertussis Tohama I	15	SL.AA.S	9	15	SLPAAAS	4	1	48	10000	0.00489951	0.00690305	0.0456496	0.145517	>=	0.241379	0.6	1	0.241379	0.599469	0.0114	0.0893952	>=	0.298408	0.636364	0.884615	0.413793	0.659151	19.5039	-15.4203	12
https://www.iedb.org/epitope/2214758	Linear peptide	TVNSLVAAQSAMFAG	hypothetical protein BP3441 [Bordetella pertussis Tohama I]	http://www.ncbi.nlm.nih.gov/protein/NP_881967.1	Bordetella pertussis	Bordetella pertussis Tohama I	15	SL.AA.S	4	10	SLVAAQS	1	1	12	10000	0.00129987	0.00319598	0.0456496	0.145517	>=	0.241379	0.6	1	0.241379	0.599469	0.0114	0.0893952	>=	0.298408	0.636364	0.884615	0.413793	0.659151	19.5039	-15.4203	12
https://www.iedb.org/epitope/2200590	Linear peptide	GQNVNKVSSAIHLRF	hypothetical protein BP2658 [Bordetella pertussis Tohama I]	http://www.ncbi.nlm.nih.gov/protein/NP_881272.1	Bordetella pertussis	Bordetella pertussis Tohama I	15	SS..HLR	8	14	SSAIHLR	1	1	12	10000	0.00129987	0.00319598	0.00422092	0.119753	>=	0.420424	0.709091	0.730769	0.689655	0.681698	0.00548682	0.0762915	>=	0.332891	0.654545	0.884615	0.448276	0.690981	30.2409	-0.808531	9
https://www.iedb.org/epitope/175422	Linear peptide	YLCSSLVAS	gag	http://www.ncbi.nlm.nih.gov/protein/AAA96672.1	Primate T-lymphotropic virus 1	Human T-cell leukemia virus type I	9	SSL.AS	4	9	SSLVAS	1	1	74	10000	0.00749925	0.00956732	0.00358474	0.119753	>=	0.397878	0.690909	0.846154	0.551724	0.722812	0.0273768	0.114109	>=	0.293103	0.654545	0.5	0.793103	0.649867	17.6908	-14.9636	12
https://www.iedb.org/epitope/1616022	Linear peptide	QAASSSLVASQSTVL	ORFL66W	https://www.uniprot.org/uniprot/A0A6C0PKP5.1	Human betaherpesvirus 5	Human betaherpesvirus 5	15	SSL.AS	5	10	SSLVAS	1	1	430	10000	0.0430957	0.0445203	0.00358474	0.119753	>=	0.397878	0.690909	0.846154	0.551724	0.722812	0.0273768	0.114109	>=	0.293103	0.654545	0.5	0.793103	0.649867	17.6908	-14.9636	12
https://www.iedb.org/epitope/2214907	Linear peptide	VAGWSSLLASLIAVP	ABC transporter permease [Bordetella pertussis Tohama I]	http://www.ncbi.nlm.nih.gov/protein/NP_880199.1	Bordetella pertussis	Bordetella pertussis Tohama I	15	SSL.AS	5	10	SSLLAS	1	1	178	10000	0.0178982	0.0194749	0.00358474	0.119753	>=	0.397878	0.690909	0.846154	0.551724	0.722812	0.0273768	0.114109	>=	0.293103	0.654545	0.5	0.793103	0.649867	17.6908	-14.9636	12
https://www.iedb.org/epitope/89152	Linear peptide	STAVAQSATPSVSSSISSLRAATSGATAAA	Capsid protein VP26	http://www.ncbi.nlm.nih.gov/protein/P14348.1	human gammaherpesvirus 4	Human herpesvirus 4 strain B95-8	30	SSLRA	17	21	SSLRA	19	1	167	10000	0.0167983	0.0185888	0.0168531	0.128933	>=	0.37931	0.672727	1	0.37931	0.679045	0.00552833	0.0762915	>=	0.393899	0.690909	0.807692	0.586207	0.72679	17.915	-15.2145	12
https://www.iedb.org/epitope/696329	Linear peptide	SATPSVSSSISSLRA	capsid protein VP26 [Human gammaherpesvirus 4]	http://www.ncbi.nlm.nih.gov/protein/ANI26184.1	human gammaherpesvirus 4	human gammaherpesvirus 4	15	SSLRA	11	15	SSLRA	3	1	177	10000	0.0177982	0.019383	0.0168531	0.128933	>=	0.37931	0.672727	1	0.37931	0.679045	0.00552833	0.0762915	>=	0.393899	0.690909	0.807692	0.586207	0.72679	17.915	-15.2145	12
https://www.iedb.org/epitope/696404	Linear peptide	SISSLRAATSGATAA	capsid protein VP26 [Human gammaherpesvirus 4]	http://www.ncbi.nlm.nih.gov/protein/ANI26184.1	human gammaherpesvirus 4	human gammaherpesvirus 4	15	SSLRA	3	7	SSLRA	17	1	176	10000	0.0176982	0.019301	0.0168531	0.128933	>=	0.37931	0.672727	1	0.37931	0.679045	0.00552833	0.0762915	>=	0.393899	0.690909	0.807692	0.586207	0.72679	17.915	-15.2145	12
https://www.iedb.org/epitope/696544	Linear peptide	SVSSSISSLRAATSG	capsid protein VP26 [Human gammaherpesvirus 4]	http://www.ncbi.nlm.nih.gov/protein/ANI26184.1	human gammaherpesvirus 4	human gammaherpesvirus 4	15	SSLRA	7	11	SSLRA	19	1	178	10000	0.0178982	0.0194749	0.0168531	0.128933	>=	0.37931	0.672727	1	0.37931	0.679045	0.00552833	0.0762915	>=	0.393899	0.690909	0.807692	0.586207	0.72679	17.915	-15.2145	12
https://www.iedb.org/epitope/2212016	Linear peptide	RSFREHVRASSLRAF	membrane protein [Bordetella pertussis Tohama I]	http://www.ncbi.nlm.nih.gov/protein/NP_882159.1	Bordetella pertussis	Bordetella pertussis Tohama I	15	SSLRA	10	14	SSLRA	1	1	543	10000	0.0543946	0.0553961	0.0168531	0.128933	>=	0.37931	0.672727	1	0.37931	0.679045	0.00552833	0.0762915	>=	0.393899	0.690909	0.807692	0.586207	0.72679	17.915	-15.2145	12
https://www.iedb.org/epitope/112795	Linear peptide	IRQHLANHPAATHTKAVALGTEETQTTIQRPRSEPDTGNPCHTTK	Regulatory protein E2	http://www.ncbi.nlm.nih.gov/protein/P03120.1	Alphapapillomavirus 9	Human papillomavirus 16	45	T....HTTK	37	45	TGNPCHTTK	10	1	8	10000	0.00089991	0.0028435	0.00469604	0.119753	>=	0.377984	0.690909	0.653846	0.724138	0.712202	0.0466917	0.136175	>=	0.248011	0.618182	0.730769	0.517241	0.604775	-9.61318	-15.2988	6
https://www.iedb.org/epitope/112818	Linear peptide	PRSEPDTGNPCHTTKLLHRDSVDSAPILTAFNSSHKGRINCNSNT	Regulatory protein E2	http://www.ncbi.nlm.nih.gov/protein/P03120.1	Alphapapillomavirus 9	Human papillomavirus 16	45	T....HTTK	7	15	TGNPCHTTK	23	1	2	10000	0.00029997	0.00255077	0.00469604	0.119753	>=	0.377984	0.690909	0.653846	0.724138	0.712202	0.0466917	0.136175	>=	0.248011	0.618182	0.730769	0.517241	0.604775	-9.61318	-15.2988	6
https://www.iedb.org/epitope/113297	Linear peptide	AVALGTEETQTTIQRPRSEPDTGNPCHTTK	Regulatory protein E2	http://www.ncbi.nlm.nih.gov/protein/P03120.1	Alphapapillomavirus 9	Human papillomavirus 16	30	T....HTTK	22	30	TGNPCHTTK	10	1	6	10000	0.00069993	0.00272558	0.00469604	0.119753	>=	0.377984	0.690909	0.653846	0.724138	0.712202	0.0466917	0.136175	>=	0.248011	0.618182	0.730769	0.517241	0.604775	-9.61318	-15.2988	6
https://www.iedb.org/epitope/113711	Linear peptide	PRSEPDTGNPCHTTKLLHRDSVDSAPILTA	Regulatory protein E2	http://www.ncbi.nlm.nih.gov/protein/P03120.1	Alphapapillomavirus 9	Human papillomavirus 16	30	T....HTTK	7	15	TGNPCHTTK	23	1	4	10000	0.00049995	0.0025931	0.00469604	0.119753	>=	0.377984	0.690909	0.653846	0.724138	0.712202	0.0466917	0.136175	>=	0.248011	0.618182	0.730769	0.517241	0.604775	-9.61318	-15.2988	6
https://www.iedb.org/epitope/174219	Linear peptide	PDTGNPCHTTKLLHRD	E2 protein	http://www.ncbi.nlm.nih.gov/protein/ACS92695.1	Alphapapillomavirus 9	Human papillomavirus 16	16	T....HTTK	3	11	TGNPCHTTK	23	1	5	10000	0.00059994	0.00267067	0.00469604	0.119753	>=	0.377984	0.690909	0.653846	0.724138	0.712202	0.0466917	0.136175	>=	0.248011	0.618182	0.730769	0.517241	0.604775	-9.61318	-15.2988	6
https://www.iedb.org/epitope/738495	Linear peptide	ALRRYTVTATKLYDIYT	Alkaline exonuclease	http://www.ncbi.nlm.nih.gov/protein/P52448.1	Human betaherpesvirus 6B	Human betaherpesvirus 6B	17	T.TATK	6	11	TVTATK	1	1	74	10000	0.00749925	0.00956732	0.0315835	0.13744	>=	0.302387	0.636364	0.923077	0.37931	0.659814	0.0181861	0.100404	>=	0.535809	0.763636	0.846154	0.689655	0.721485	-2.82889	-8.03566	4
https://www.iedb.org/epitope/536943	Linear peptide	MANTGPDATQKSASLPPVNT	cell envelope proteinase A	http://www.ncbi.nlm.nih.gov/protein/ABD72239.1	Streptococcus pyogenes	Streptococcus pyogenes	20	TGP..T.K	4	11	TGPDATQK	3	1	4	10000	0.00049995	0.0025931	0.0188862	0.130642	>=	0.293103	0.654545	0.5	0.793103	0.66313	0.00272417	0.0707031	>=	0.392573	0.709091	0.461538	0.931034	0.696286	-7.46204	-22.3292	1
https://www.iedb.org/epitope/873149	Linear peptide	NKIYLVLNTHTLKEIKNT	large tegument protein [Human betaherpesvirus 6B]	http://www.ncbi.nlm.nih.gov/protein/NP_050212.1	Human betaherpesvirus 6B	Human betaherpesvirus 6B	18	THT.K...N	9	17	THTLKEIKN	2	1	11	10000	0.00119988	0.00310143	0.0024918	0.11438	>=	0.362069	0.690909	0.5	0.862069	0.717507	0.00581969	0.0762915	>=	0.396552	0.709091	0.5	0.896552	0.683024	-8.22523	-16.3958	6
https://www.iedb.org/epitope/873202	Linear peptide	NTHTLKEIKNTQFRETAF	large tegument protein [Human betaherpesvirus 6B]	http://www.ncbi.nlm.nih.gov/protein/NP_050212.1	Human betaherpesvirus 6B	Human betaherpesvirus 6B	18	THT.K...N	2	10	THTLKEIKN	2	1	3	10000	0.00039996	0.00257176	0.0024918	0.11438	>=	0.362069	0.690909	0.5	0.862069	0.717507	0.00581969	0.0762915	>=	0.396552	0.709091	0.5	0.896552	0.683024	-8.22523	-16.3958	6
https://www.iedb.org/epitope/84783	Linear peptide	KTIIDPDFV	DNA-directed RNA polymerase 35 kDa subunit	http://www.ncbi.nlm.nih.gov/protein/P24757.1	Vaccinia virus	Vaccinia virus WR	9	TII.PD	2	7	TIIDPD	1	1	99	10000	0.009999	0.0119605	0.00887918	0.124688	>=	0.420424	0.709091	0.730769	0.689655	0.680371	0.0417629	0.131457	>=	0.27321	0.654545	0.307692	0.965517	0.649204	-13.4305	21.4805	4
https://www.iedb.org/epitope/1624551	Linear peptide	WSWVVREYTMGGSRL	ORFL16W.iORF1_IRL	https://www.uniprot.org/uniprot/A0A6C0PKZ4.1	Human betaherpesvirus 5	Human betaherpesvirus 5	15	TMGG.R	9	14	TMGGSR	1	1	27	10000	0.00279972	0.00466994	0.0273363	0.13744	>=	0.27321	0.654545	0.307692	0.965517	0.653846	0.0230363	0.10481	>=	0.339523	0.672727	0.615385	0.724138	0.669098	-3.36003	33.5854	5
https://www.iedb.org/epitope/135920	Linear peptide	ETSLSAAGNSII	Chain 4, The Crystal Structure Of Coxsackievirus A9 To 2.9 A Resolution	http://www.ncbi.nlm.nih.gov/protein/1D4M_4	Enterovirus B	Coxsackievirus A9	12	TSL.AA	2	7	TSLSAA	1	1	54	10000	0.00549945	0.00751455	0.0378866	0.141305	>=	0.435013	0.727273	0.538462	0.896552	0.706897	0.0131375	0.0906816	>=	0.381963	0.690909	0.692308	0.689655	0.702918	31.4058	-3.44411	9
https://www.iedb.org/epitope/1616896	Linear peptide	RATGNFRSTSLYAAV	ORFL253W.iORF3		Human betaherpesvirus 5	Human betaherpesvirus 5	15	TSL.AA	9	14	TSLYAA	1	1	34	10000	0.00349965	0.00536361	0.0378866	0.141305	>=	0.435013	0.727273	0.538462	0.896552	0.706897	0.0131375	0.0906816	>=	0.381963	0.690909	0.692308	0.689655	0.702918	31.4058	-3.44411	9
https://www.iedb.org/epitope/2202322	Linear peptide	IGVVTSLHAAALRDV	exodeoxyribonuclease VII large subunit [Bordetella pertussis Tohama I]	http://www.ncbi.nlm.nih.gov/protein/NP_881366.1	Bordetella pertussis	Bordetella pertussis Tohama I	15	TSL.AA	5	10	TSLHAA	1	1	34	10000	0.00349965	0.00536361	0.0378866	0.141305	>=	0.435013	0.727273	0.538462	0.896552	0.706897	0.0131375	0.0906816	>=	0.381963	0.690909	0.692308	0.689655	0.702918	31.4058	-3.44411	9
https://www.iedb.org/epitope/2206084	Linear peptide	LRRRLTSLRAAAVGN	membrane transport protein [Bordetella pertussis Tohama I]	http://www.ncbi.nlm.nih.gov/protein/NP_881443.1	Bordetella pertussis	Bordetella pertussis Tohama I	15	TSL.AA	6	11	TSLRAA	6	1	42	10000	0.00429957	0.00626979	0.0378866	0.141305	>=	0.435013	0.727273	0.538462	0.896552	0.706897	0.0131375	0.0906816	>=	0.381963	0.690909	0.692308	0.689655	0.702918	31.4058	-3.44411	9
https://www.iedb.org/epitope/2207391	Linear peptide	MQLTRTLTSLFAAAG	exported protein [Bordetella pertussis Tohama I]	http://www.ncbi.nlm.nih.gov/protein/NP_880562.1	Bordetella pertussis	Bordetella pertussis Tohama I	15	TSL.AA	8	13	TSLFAA	2	1	27	10000	0.00279972	0.00466994	0.0378866	0.141305	>=	0.435013	0.727273	0.538462	0.896552	0.706897	0.0131375	0.0906816	>=	0.381963	0.690909	0.692308	0.689655	0.702918	31.4058	-3.44411	9
https://www.iedb.org/epitope/2211155	Linear peptide	RGMGLRITSLAAALL	serine protease [Bordetella pertussis Tohama I]	http://www.ncbi.nlm.nih.gov/protein/NP_879891.1	Bordetella pertussis	Bordetella pertussis Tohama I	15	TSL.AA	8	13	TSLAAA	1	1	116	10000	0.0116988	0.0137233	0.0378866	0.141305	>=	0.435013	0.727273	0.538462	0.896552	0.706897	0.0131375	0.0906816	>=	0.381963	0.690909	0.692308	0.689655	0.702918	31.4058	-3.44411	9
https://www.iedb.org/epitope/738544	Linear peptide	ATAVSVSLHTVKGQWVPR	Protein B8	http://www.ncbi.nlm.nih.gov/protein/Q9QJ13.1	Human betaherpesvirus 6B	Human betaherpesvirus 6B	18	V.LHT.K	6	12	VSLHTVK	4	1	17	10000	0.00179982	0.00371495	0.0194477	0.130642	>=	0.277188	0.654545	0.346154	0.931034	0.656499	0.00156246	0.0668305	>=	0.38992	0.690909	0.769231	0.62069	0.736074	-8.90749	-17.3373	6
https://www.iedb.org/epitope/70466	Linear peptide	VPRPRFSAL	unnamed protein product	http://www.ncbi.nlm.nih.gov/protein/CAA24815.1	human gammaherpesvirus 4	human gammaherpesvirus 4	9	VPRP...A	1	8	VPRPRFSA	1	1	6	10000	0.00069993	0.00272558	0.017649	0.130027	>=	0.306366	0.636364	0.961538	0.344828	0.637931	0.00508416	0.0762915	>=	0.359416	0.672727	0.807692	0.551724	0.698276	-15.5327	5.86485	4
https://www.iedb.org/epitope/2216063	Linear peptide	VPPLVAHHKSGKLRI	exported protein [Bordetella pertussis Tohama I]	http://www.ncbi.nlm.nih.gov/protein/NP_882203.1	Bordetella pertussis	Bordetella pertussis Tohama I	15	AHH.SG	6	11	AHHKSG	3	1	33	10000	0.00339966	0.00525938	0.0166058	0.128933	>=	0.432361	0.709091	0.846154	0.586207	0.665782	0.0489921	0.139069	>=	0.363395	0.672727	0.846154	0.517241	0.665782	-15.627	10.4595	4
https://www.iedb.org/epitope/741385	Linear peptide	EPTHPHVGAPPHAPPTHGAL	Envelope glycoprotein E	http://www.ncbi.nlm.nih.gov/protein/P04488.1	Human alphaherpesvirus 1	Human alphaherpesvirus 1	20	AP.H.PP	9	15	APPHAPP	2	1	381	10000	0.0381962	0.0395569	0.0296178	0.13744	>=	0.319629	0.672727	0.423077	0.896552	0.639257	3.11916e-05	0.022956	>=	0.48939	0.745455	0.730769	0.758621	0.802387	-5.03295	3.65572	4
https://www.iedb.org/epitope/36147	Linear peptide	LGHHAVPNGTLVKTI	Hemagglutinin precursor	http://www.ncbi.nlm.nih.gov/protein/P03437.1	Influenza A virus	Influenza A virus (A/X-31(H3N2))	15	GHH..P..T	2	10	GHHAVPNGT	1	1	4	10000	0.00049995	0.0025931	0.0344286	0.139044	>=	0.335544	0.672727	0.576923	0.758621	0.660477	0.0367585	0.125429	>=	0.351459	0.672727	0.730769	0.62069	0.643899	-12.3646	21.1528	4
https://www.iedb.org/epitope/51221	Linear peptide	QKLPGNDNSTATLCLGHHAVPNGTLVKTITNDQIE	hemagglutinin	http://www.ncbi.nlm.nih.gov/protein/AAT64805.1	Influenza A virus	Influenza A virus (A/Beijing/32/1992(H3N2))	35	GHH..P..T	16	24	GHHAVPNGT	1	1	2	10000	0.00029997	0.00255077	0.0344286	0.139044	>=	0.335544	0.672727	0.576923	0.758621	0.660477	0.0367585	0.125429	>=	0.351459	0.672727	0.730769	0.62069	0.643899	-12.3646	21.1528	4
https://www.iedb.org/epitope/63017	Linear peptide	TATLCLGHHAVPNGT	Hemagglutinin precursor	http://www.ncbi.nlm.nih.gov/protein/P03437.1	Influenza A virus	Influenza A virus (A/X-31(H3N2))	15	GHH..P..T	7	15	GHHAVPNGT	1	1	3	10000	0.00039996	0.00257176	0.0344286	0.139044	>=	0.335544	0.672727	0.576923	0.758621	0.660477	0.0367585	0.125429	>=	0.351459	0.672727	0.730769	0.62069	0.643899	-12.3646	21.1528	4
https://www.iedb.org/epitope/47824	Linear peptide	PHHAPAAPSNPGLII	virion glycoprotein D	http://www.ncbi.nlm.nih.gov/protein/CAB06713.1	Human alphaherpesvirus 2	Human alphaherpesvirus 2	15	HHAP.....P	2	11	HHAPAAPSNP	3	1	13	10000	0.00139986	0.00328297	0.026936	0.13744	>=	0.277188	0.654545	0.346154	0.931034	0.643236	0.00594413	0.0762915	>=	0.397878	0.690909	0.846154	0.551724	0.701592	-25.5547	4.45126	0
https://www.iedb.org/epitope/50520	Linear peptide	QDVAPHHAPAAPSNP	virion glycoprotein D	http://www.ncbi.nlm.nih.gov/protein/CAB06713.1	Human alphaherpesvirus 2	Human alphaherpesvirus 2	15	HHAP.....P	6	15	HHAPAAPSNP	3	1	73	10000	0.00739926	0.00947457	0.026936	0.13744	>=	0.277188	0.654545	0.346154	0.931034	0.643236	0.00594413	0.0762915	>=	0.397878	0.690909	0.846154	0.551724	0.701592	-25.5547	4.45126	0
https://www.iedb.org/epitope/101751	Linear peptide	IPSIQDVAPHHAPAAPSNPG	Envelope glycoprotein D	http://www.ncbi.nlm.nih.gov/protein/P03172.2	Human alphaherpesvirus 2	Human alphaherpesvirus 2	20	HHAP.....P	10	19	HHAPAAPSNP	3	1	69	10000	0.0069993	0.00907209	0.026936	0.13744	>=	0.277188	0.654545	0.346154	0.931034	0.643236	0.00594413	0.0762915	>=	0.397878	0.690909	0.846154	0.551724	0.701592	-25.5547	4.45126	0
https://www.iedb.org/epitope/110294	Linear peptide	IPSIQDVAPHHAPAAPANPG	Glycoprotein D precursor	http://www.ncbi.nlm.nih.gov/protein/P03172.1	Human alphaherpesvirus 2	Human alphaherpesvirus 2	20	HHAP.....P	10	19	HHAPAAPANP	3	1	74	10000	0.00749925	0.00956732	0.026936	0.13744	>=	0.277188	0.654545	0.346154	0.931034	0.643236	0.00594413	0.0762915	>=	0.397878	0.690909	0.846154	0.551724	0.701592	-25.5547	4.45126	0
https://www.iedb.org/epitope/858156	Linear peptide	DVAPHHAPAAPSNPG	envelope glycoprotein D	http://www.ncbi.nlm.nih.gov/protein/NP_044536.1	Human alphaherpesvirus 2	Human herpesvirus 2 strain HG52	15	HHAP.....P	5	14	HHAPAAPSNP	3	1	57	10000	0.00579942	0.00779827	0.026936	0.13744	>=	0.277188	0.654545	0.346154	0.931034	0.643236	0.00594413	0.0762915	>=	0.397878	0.690909	0.846154	0.551724	0.701592	-25.5547	4.45126	0
https://www.iedb.org/epitope/858177	Linear peptide	HHAPAAPSNPGLIIG	envelope glycoprotein D	http://www.ncbi.nlm.nih.gov/protein/NP_044536.1	Human alphaherpesvirus 2	Human herpesvirus 2 strain HG52	15	HHAP.....P	1	10	HHAPAAPSNP	3	1	18	10000	0.00189981	0.00380571	0.026936	0.13744	>=	0.277188	0.654545	0.346154	0.931034	0.643236	0.00594413	0.0762915	>=	0.397878	0.690909	0.846154	0.551724	0.701592	-25.5547	4.45126	0
https://www.iedb.org/epitope/110294	Linear peptide	IPSIQDVAPHHAPAAPANPG	Glycoprotein D precursor	http://www.ncbi.nlm.nih.gov/protein/P03172.1	Human alphaherpesvirus 2	Human alphaherpesvirus 2	20	HHAP...A	10	17	HHAPAAPA	3	1	241	10000	0.0241976	0.0258256	0.00164914	0.0995779	>=	0.454907	0.727273	0.730769	0.724138	0.734748	0.0297266	0.117326	>=	0.312997	0.654545	0.692308	0.62069	0.629973	-25.5453	4.44309	0
https://www.iedb.org/epitope/2208454	Linear peptide	PARFRLIGKHRLPHV	exported oxidoreductase subunit [Bordetella pertussis Tohama I]	http://www.ncbi.nlm.nih.gov/protein/NP_880782.1	Bordetella pertussis	Bordetella pertussis Tohama I	15	HRLPH	10	14	HRLPH	1	1	158	10000	0.0158984	0.0179521	0.0122694	0.126565	>=	0.281167	0.654545	0.384615	0.896552	0.664456	0.0434509	0.134029	>=	0.285146	0.654545	0.423077	0.862069	0.648541	-4.27813	-1.4701	4
https://www.iedb.org/epitope/2206548	Linear peptide	LVLLAIVLPHSGPFL	flagellar biosynthetic protein FliR [Bordetella pertussis Tohama I]	http://www.ncbi.nlm.nih.gov/protein/NP_880134.1	Bordetella pertussis	Bordetella pertussis Tohama I	15	I.LPH..P	6	13	IVLPHSGP	1	1	2	10000	0.00029997	0.00255077	0.0428041	0.143086	>=	0.240053	0.618182	0.653846	0.586207	0.639257	0.0104617	0.087165	>=	0.412467	0.709091	0.653846	0.758621	0.689655	20.0056	-9.10192	10
https://www.iedb.org/epitope/873571	Linear peptide	SECKPNIHWLKSPENAVH	immediate-early protein 4 [Human betaherpesvirus 6B]	http://www.ncbi.nlm.nih.gov/protein/NP_050199.1	Human betaherpesvirus 6B	Human betaherpesvirus 6B	18	KPN.H.L	4	10	KPNIHWL	1	1	8	10000	0.00089991	0.0028435	0.000666156	0.0787122	>=	0.393899	0.690909	0.807692	0.586207	0.744032	0.00117088	0.0627452	>=	0.444297	0.709091	0.961538	0.482759	0.700265	-10.2988	5.69337	4
https://www.iedb.org/epitope/874047	Linear peptide	YCIIATPSECKPNIHWLK	immediate-early protein 4 [Human betaherpesvirus 6B]	http://www.ncbi.nlm.nih.gov/protein/NP_050199.1	Human betaherpesvirus 6B	Human betaherpesvirus 6B	18	KPN.H.L	11	17	KPNIHWL	1	1	6	10000	0.00069993	0.00272558	0.000666156	0.0787122	>=	0.393899	0.690909	0.807692	0.586207	0.744032	0.00117088	0.0627452	>=	0.444297	0.709091	0.961538	0.482759	0.700265	-10.2988	5.69337	4
https://www.iedb.org/epitope/241986	Linear peptide	PGGGANIPPPPPPPGGIGGA	hypothetical protein	http://www.ncbi.nlm.nih.gov/protein/YP_111499.1	Burkholderia pseudomallei	Burkholderia pseudomallei K96243	20	N.PP..P.P	6	14	NIPPPPPPP	1	1	896	10000	0.089691	0.0908982	0.0405062	0.142271	>=	0.237401	0.6	0.961538	0.275862	0.62069	0.00155934	0.0668305	>=	0.400531	0.709091	0.538462	0.862069	0.748011	-4.37248	-8.22953	4
https://www.iedb.org/epitope/994194	Linear peptide	DNEPPPLPRPRLHST	Tegument protein UL46	http://www.ncbi.nlm.nih.gov/protein/P10230.2	Human alphaherpesvirus 1	Human alphaherpesvirus 1 strain 17	15	N.PP..P.P	2	10	NEPPPLPRP	1	1	86	10000	0.00869913	0.0107048	0.0405062	0.142271	>=	0.237401	0.6	0.961538	0.275862	0.62069	0.00155934	0.0668305	>=	0.400531	0.709091	0.538462	0.862069	0.748011	-4.37248	-8.22953	4
https://www.iedb.org/epitope/40205	Linear peptide	LTTPDHTPPMPSI	envelope glycoprotein G	http://www.ncbi.nlm.nih.gov/protein/NP_044666.1	Human alphaherpesvirus 1	Human alphaherpesvirus 1 strain 17	13	P.HT...PS	4	12	PDHTPPMPS	1	1	14	10000	0.00149985	0.00338414	0.00659328	0.120471	>=	0.354111	0.690909	0.423077	0.931034	0.683687	0.000130055	0.0305954	>=	0.416446	0.709091	0.692308	0.724138	0.765252	-6.40809	-21.6469	1
https://www.iedb.org/epitope/47107	Linear peptide	PDHTPPMPSIGLE	envelope glycoprotein G	http://www.ncbi.nlm.nih.gov/protein/NP_044666.1	Human alphaherpesvirus 1	Human alphaherpesvirus 1 strain 17	13	P.HT...PS	1	9	PDHTPPMPS	1	1	16	10000	0.00169983	0.00360256	0.00659328	0.120471	>=	0.354111	0.690909	0.423077	0.931034	0.683687	0.000130055	0.0305954	>=	0.416446	0.709091	0.692308	0.724138	0.765252	-6.40809	-21.6469	1
https://www.iedb.org/epitope/741202	Linear peptide	AISLTTPDHTPPMPSIGLEE	Envelope glycoprotein G	http://www.ncbi.nlm.nih.gov/protein/P06484.1	Human alphaherpesvirus 1	Human alphaherpesvirus 1	20	P.HT...PS	7	15	PDHTPPMPS	1	1	25	10000	0.00259974	0.00449595	0.00659328	0.120471	>=	0.354111	0.690909	0.423077	0.931034	0.683687	0.000130055	0.0305954	>=	0.416446	0.709091	0.692308	0.724138	0.765252	-6.40809	-21.6469	1
https://www.iedb.org/epitope/741313	Linear peptide	DPTAISLTTPDHTPPMPSIG	envelope glycoprotein G	https://ontology.iedb.org/ontology/ONTIE_0003366	Human alphaherpesvirus 1	Human alphaherpesvirus 1	20	P.HT...PS	10	18	PDHTPPMPS	1	1	24	10000	0.00249975	0.00440097	0.00659328	0.120471	>=	0.354111	0.690909	0.423077	0.931034	0.683687	0.000130055	0.0305954	>=	0.416446	0.709091	0.692308	0.724138	0.765252	-6.40809	-21.6469	1
https://www.iedb.org/epitope/741850	Linear peptide	PTAISLTTPDHTPPMPSIGL	Envelope glycoprotein G	http://www.ncbi.nlm.nih.gov/protein/P06484.1	Human alphaherpesvirus 1	Human alphaherpesvirus 1	20	P.HT...PS	9	17	PDHTPPMPS	1	1	20	10000	0.00209979	0.0040232	0.00659328	0.120471	>=	0.354111	0.690909	0.423077	0.931034	0.683687	0.000130055	0.0305954	>=	0.416446	0.709091	0.692308	0.724138	0.765252	-6.40809	-21.6469	1
https://www.iedb.org/epitope/742025	Linear peptide	TDPTAISLTTPDHTPPMPSI	envelope glycoprotein G	https://ontology.iedb.org/ontology/ONTIE_0003366	Human alphaherpesvirus 1	Human alphaherpesvirus 1	20	P.HT...PS	11	19	PDHTPPMPS	1	1	15	10000	0.00159984	0.00348276	0.00659328	0.120471	>=	0.354111	0.690909	0.423077	0.931034	0.683687	0.000130055	0.0305954	>=	0.416446	0.709091	0.692308	0.724138	0.765252	-6.40809	-21.6469	1
https://www.iedb.org/epitope/742091	Linear peptide	TTDPTAISLTTPDHTPPMPS	envelope glycoprotein G	https://ontology.iedb.org/ontology/ONTIE_0003366	Human alphaherpesvirus 1	Human alphaherpesvirus 1	20	P.HT...PS	12	20	PDHTPPMPS	1	1	10	10000	0.00109989	0.00305797	0.00659328	0.120471	>=	0.354111	0.690909	0.423077	0.931034	0.683687	0.000130055	0.0305954	>=	0.416446	0.709091	0.692308	0.724138	0.765252	-6.40809	-21.6469	1
https://www.iedb.org/epitope/46894	Linear peptide	PAPQAPYQGY	Epstein-Barr nuclear antigen 6	http://www.ncbi.nlm.nih.gov/protein/P03204.1	human gammaherpesvirus 4	Human herpesvirus 4 strain B95-8	10	P.PQ.PY	1	7	PAPQAPY	1	1	29	10000	0.0029997	0.00485577	0.00367679	0.119753	>=	0.397878	0.690909	0.846154	0.551724	0.696286	0.00375681	0.0707031	>=	0.351459	0.672727	0.730769	0.62069	0.69496	-11.0786	8.99965	4
https://www.iedb.org/epitope/48876	Linear peptide	PPPQAPYQGY	Epstein-Barr nuclear antigen 6	http://www.ncbi.nlm.nih.gov/protein/P03204.1	human gammaherpesvirus 4	Human herpesvirus 4 strain B95-8	10	P.PQ.PY	1	7	PPPQAPY	1	1	135	10000	0.0135986	0.0157333	0.00367679	0.119753	>=	0.397878	0.690909	0.846154	0.551724	0.696286	0.00375681	0.0707031	>=	0.351459	0.672727	0.730769	0.62069	0.69496	-11.0786	8.99965	4
https://www.iedb.org/epitope/50669	Linear peptide	QEPPAPQAPYQGYQEPPPPQ	Epstein-Barr nuclear antigen 6	http://www.ncbi.nlm.nih.gov/protein/P03204.1	human gammaherpesvirus 4	Human herpesvirus 4 strain B95-8	20	P.PQ.PY	4	10	PAPQAPY	3	1	145	10000	0.0145985	0.016763	0.00367679	0.119753	>=	0.397878	0.690909	0.846154	0.551724	0.696286	0.00375681	0.0707031	>=	0.351459	0.672727	0.730769	0.62069	0.69496	-11.0786	8.99965	4
https://www.iedb.org/epitope/50989	Linear peptide	QGYQEPPPPQAPYQGYQEPP	EBNA3C latent protein	http://www.ncbi.nlm.nih.gov/protein/BAQ20132.1	human gammaherpesvirus 4	human gammaherpesvirus 4	20	P.PQ.PY	7	13	PPPQAPY	2	1	233	10000	0.0233977	0.025006	0.00367679	0.119753	>=	0.397878	0.690909	0.846154	0.551724	0.696286	0.00375681	0.0707031	>=	0.351459	0.672727	0.730769	0.62069	0.69496	-11.0786	8.99965	4
https://www.iedb.org/epitope/231800	Linear peptide	AQPAPQAPY	hypothetical protein	http://www.ncbi.nlm.nih.gov/protein/S33015	human gammaherpesvirus 4	human gammaherpesvirus 4	9	P.PQ.PY	3	9	PAPQAPY	2	1	19	10000	0.0019998	0.00392179	0.00367679	0.119753	>=	0.397878	0.690909	0.846154	0.551724	0.696286	0.00375681	0.0707031	>=	0.351459	0.672727	0.730769	0.62069	0.69496	-11.0786	8.99965	4
https://www.iedb.org/epitope/694318	Linear peptide	EPPAPQAPYQGYQEP	EBNA3C latent protein [Human gammaherpesvirus 4]	http://www.ncbi.nlm.nih.gov/protein/ANI26360.1	human gammaherpesvirus 4	human gammaherpesvirus 4	15	P.PQ.PY	3	9	PAPQAPY	2	1	25	10000	0.00259974	0.00449595	0.00367679	0.119753	>=	0.397878	0.690909	0.846154	0.551724	0.696286	0.00375681	0.0707031	>=	0.351459	0.672727	0.730769	0.62069	0.69496	-11.0786	8.99965	4
https://www.iedb.org/epitope/694319	Linear peptide	EPPPPQAPYQGYQEP	EBNA3C latent protein [Human gammaherpesvirus 4]	http://www.ncbi.nlm.nih.gov/protein/AKA28680.1	human gammaherpesvirus 4	human gammaherpesvirus 4	15	P.PQ.PY	3	9	PPPQAPY	2	1	142	10000	0.0142986	0.0164457	0.00367679	0.119753	>=	0.397878	0.690909	0.846154	0.551724	0.696286	0.00375681	0.0707031	>=	0.351459	0.672727	0.730769	0.62069	0.69496	-11.0786	8.99965	4
https://www.iedb.org/epitope/694331	Linear peptide	EQPPPQAPYQGYQEQ	EBNA3C [Human gammaherpesvirus 4]	http://www.ncbi.nlm.nih.gov/protein/ALV82761.1	human gammaherpesvirus 4	human gammaherpesvirus 4	15	P.PQ.PY	3	9	PPPQAPY	1	1	143	10000	0.0143986	0.0165516	0.00367679	0.119753	>=	0.397878	0.690909	0.846154	0.551724	0.696286	0.00375681	0.0707031	>=	0.351459	0.672727	0.730769	0.62069	0.69496	-11.0786	8.99965	4
https://www.iedb.org/epitope/694820	Linear peptide	GYQEQPAPQAPYQGY	EBNA3C latent protein [Human gammaherpesvirus 4]	http://www.ncbi.nlm.nih.gov/protein/ANI26203.1	human gammaherpesvirus 4	human gammaherpesvirus 4	15	P.PQ.PY	6	12	PAPQAPY	1	1	14	10000	0.00149985	0.00338414	0.00367679	0.119753	>=	0.397878	0.690909	0.846154	0.551724	0.696286	0.00375681	0.0707031	>=	0.351459	0.672727	0.730769	0.62069	0.69496	-11.0786	8.99965	4
https://www.iedb.org/epitope/695664	Linear peptide	PDVAAQPAPQAPYQG	EBNA3C latent protein [Human gammaherpesvirus 4]	http://www.ncbi.nlm.nih.gov/protein/ANI26360.1	human gammaherpesvirus 4	human gammaherpesvirus 4	15	P.PQ.PY	7	13	PAPQAPY	2	1	32	10000	0.00329967	0.00514673	0.00367679	0.119753	>=	0.397878	0.690909	0.846154	0.551724	0.696286	0.00375681	0.0707031	>=	0.351459	0.672727	0.730769	0.62069	0.69496	-11.0786	8.99965	4
https://www.iedb.org/epitope/696019	Linear peptide	QGYQEPPAPQAPYQG	EBNA3C latent protein [Human gammaherpesvirus 4]	http://www.ncbi.nlm.nih.gov/protein/ANI26360.1	human gammaherpesvirus 4	human gammaherpesvirus 4	15	P.PQ.PY	7	13	PAPQAPY	1	1	40	10000	0.00409959	0.00604731	0.00367679	0.119753	>=	0.397878	0.690909	0.846154	0.551724	0.696286	0.00375681	0.0707031	>=	0.351459	0.672727	0.730769	0.62069	0.69496	-11.0786	8.99965	4
https://www.iedb.org/epitope/696020	Linear peptide	QGYQEPPPPQAPYQG	EBNA3C latent protein [Human gammaherpesvirus 4]	http://www.ncbi.nlm.nih.gov/protein/AKA28680.1	human gammaherpesvirus 4	human gammaherpesvirus 4	15	P.PQ.PY	7	13	PPPQAPY	1	1	256	10000	0.0256974	0.0273703	0.00367679	0.119753	>=	0.397878	0.690909	0.846154	0.551724	0.696286	0.00375681	0.0707031	>=	0.351459	0.672727	0.730769	0.62069	0.69496	-11.0786	8.99965	4
https://www.iedb.org/epitope/696021	Linear peptide	QGYQEQPPPQAPYQG	EBNA3C [Human gammaherpesvirus 4]	http://www.ncbi.nlm.nih.gov/protein/ALV82761.1	human gammaherpesvirus 4	human gammaherpesvirus 4	15	P.PQ.PY	7	13	PPPQAPY	1	1	174	10000	0.0174983	0.0191363	0.00367679	0.119753	>=	0.397878	0.690909	0.846154	0.551724	0.696286	0.00375681	0.0707031	>=	0.351459	0.672727	0.730769	0.62069	0.69496	-11.0786	8.99965	4
https://www.iedb.org/epitope/696056	Linear peptide	QPAPQAPYQGYQEPP	EBNA3C latent protein [Human gammaherpesvirus 4]	http://www.ncbi.nlm.nih.gov/protein/ANI26360.1	human gammaherpesvirus 4	human gammaherpesvirus 4	15	P.PQ.PY	2	8	PAPQAPY	2	1	21	10000	0.00219978	0.004125	0.00367679	0.119753	>=	0.397878	0.690909	0.846154	0.551724	0.696286	0.00375681	0.0707031	>=	0.351459	0.672727	0.730769	0.62069	0.69496	-11.0786	8.99965	4
https://www.iedb.org/epitope/696057	Linear peptide	QPAPQAPYQGYQEQP	EBNA3C latent protein [Human gammaherpesvirus 4]	http://www.ncbi.nlm.nih.gov/protein/ANI26203.1	human gammaherpesvirus 4	human gammaherpesvirus 4	15	P.PQ.PY	2	8	PAPQAPY	2	1	21	10000	0.00219978	0.004125	0.00367679	0.119753	>=	0.397878	0.690909	0.846154	0.551724	0.696286	0.00375681	0.0707031	>=	0.351459	0.672727	0.730769	0.62069	0.69496	-11.0786	8.99965	4
https://www.iedb.org/epitope/741568	Linear peptide	IRCRFPNSTRTEFRLQIWRY	Envelope glycoprotein C	http://www.ncbi.nlm.nih.gov/protein/Q89730.1	Human alphaherpesvirus 2	Human alphaherpesvirus 2	20	P.STRT	6	11	PNSTRT	1	1	34	10000	0.00349965	0.00536361	0.0152876	0.126953	>=	0.290451	0.636364	0.807692	0.482759	0.661804	0.031706	0.120547	>=	0.432361	0.709091	0.846154	0.586207	0.675066	8.19552	-11.5793	4
https://www.iedb.org/epitope/93417	Linear peptide	MPDCGMSVL	polymerase	http://www.ncbi.nlm.nih.gov/protein/AAO59515.1	Mammarenavirus lassaense	Mammarenavirus lassaense	9	PD..M.VL	2	9	PDCGMSVL	1	1	1	10000	0.00019998	0.00255077	0.0123722	0.126565	>=	0.331565	0.672727	0.538462	0.793103	0.69496	0.0218131	0.104459	>=	0.301061	0.654545	0.576923	0.724138	0.653846	-5.41647	17.4039	4
https://www.iedb.org/epitope/93418	Linear peptide	MPDCGMSVLA	polymerase	http://www.ncbi.nlm.nih.gov/protein/AAO59515.1	Mammarenavirus lassaense	Mammarenavirus lassaense	10	PD..M.VL	2	9	PDCGMSVL	1	1	0	10000	9.999e-05	0.00255077	0.0123722	0.126565	>=	0.331565	0.672727	0.538462	0.793103	0.69496	0.0218131	0.104459	>=	0.301061	0.654545	0.576923	0.724138	0.653846	-5.41647	17.4039	4
https://www.iedb.org/epitope/51462	Linear peptide	QLPFLGHDGHHGGTLRVGQHYRNAS	glycoprotein E2	http://www.ncbi.nlm.nih.gov/protein/NP_740663.1	Rubella virus	Rubella virus	25	PFLGH	3	7	PFLGH	2	1	83	10000	0.00839916	0.0104177	0.00318052	0.119753	>=	0.428382	0.709091	0.807692	0.62069	0.725464	0.00959208	0.0843007	>=	0.424403	0.709091	0.769231	0.655172	0.697613	-12.5253	13.6283	4
https://www.iedb.org/epitope/120127	Linear peptide	PFLGHDGHHGGTLRVGQHHRNASDV	unnamed protein product	http://www.ncbi.nlm.nih.gov/protein/CAA33016.1	Rubella virus	Rubella virus	25	PFLGH	1	5	PFLGH	1	1	76	10000	0.00769923	0.00974685	0.00318052	0.119753	>=	0.428382	0.709091	0.807692	0.62069	0.725464	0.00959208	0.0843007	>=	0.424403	0.709091	0.769231	0.655172	0.697613	-12.5253	13.6283	4
https://www.iedb.org/epitope/512141	Linear peptide	ATEQAVETPQPTAVS	peptidase C5	http://www.ncbi.nlm.nih.gov/protein/WP_038433731.1	Streptococcus pyogenes	Streptococcus pyogenes	15	QPT.VS	10	15	QPTAVS	1	1	16	10000	0.00169983	0.00360256	0.000651852	0.0787122	>=	0.420424	0.709091	0.730769	0.689655	0.744032	0.00458535	0.0756986	>=	0.416446	0.709091	0.692308	0.724138	0.708223	-6.44245	-2.94075	4
https://www.iedb.org/epitope/512236	Linear peptide	AVETPQPTAVSEEAP	peptidase C5	http://www.ncbi.nlm.nih.gov/protein/WP_032464595.1	Streptococcus pyogenes	Streptococcus pyogenes	15	QPT.VS	6	11	QPTAVS	1	1	14	10000	0.00149985	0.00338414	0.000651852	0.0787122	>=	0.420424	0.709091	0.730769	0.689655	0.744032	0.00458535	0.0756986	>=	0.416446	0.709091	0.692308	0.724138	0.708223	-6.44245	-2.94075	4
https://www.iedb.org/epitope/515220	Linear peptide	EQAVETPQPTAVSEE	C5a peptidase domain protein	http://www.ncbi.nlm.nih.gov/protein/KGE58834.1	Streptococcus pyogenes	Streptococcus pyogenes	15	QPT.VS	8	13	QPTAVS	1	1	15	10000	0.00159984	0.00348276	0.000651852	0.0787122	>=	0.420424	0.709091	0.730769	0.689655	0.744032	0.00458535	0.0756986	>=	0.416446	0.709091	0.692308	0.724138	0.708223	-6.44245	-2.94075	4
https://www.iedb.org/epitope/515413	Linear peptide	ETPQPTAVSEEAPSS	peptidase C5	http://www.ncbi.nlm.nih.gov/protein/WP_032464595.1	Streptococcus pyogenes	Streptococcus pyogenes	15	QPT.VS	4	9	QPTAVS	2	1	10	10000	0.00109989	0.00305797	0.000651852	0.0787122	>=	0.420424	0.709091	0.730769	0.689655	0.744032	0.00458535	0.0756986	>=	0.416446	0.709091	0.692308	0.724138	0.708223	-6.44245	-2.94075	4
https://www.iedb.org/epitope/523761	Linear peptide	PQPTAVSEEAPSSKE	peptidase C5	http://www.ncbi.nlm.nih.gov/protein/WP_032464595.1	Streptococcus pyogenes	Streptococcus pyogenes	15	QPT.VS	2	7	QPTAVS	2	1	12	10000	0.00129987	0.00319598	0.000651852	0.0787122	>=	0.420424	0.709091	0.730769	0.689655	0.744032	0.00458535	0.0756986	>=	0.416446	0.709091	0.692308	0.724138	0.708223	-6.44245	-2.94075	4
https://www.iedb.org/epitope/523979	Linear peptide	QAVETPQPTAVSEEA	peptidase C5	http://www.ncbi.nlm.nih.gov/protein/WP_032464595.1	Streptococcus pyogenes	Streptococcus pyogenes	15	QPT.VS	7	12	QPTAVS	1	1	8	10000	0.00089991	0.0028435	0.000651852	0.0787122	>=	0.420424	0.709091	0.730769	0.689655	0.744032	0.00458535	0.0756986	>=	0.416446	0.709091	0.692308	0.724138	0.708223	-6.44245	-2.94075	4
https://www.iedb.org/epitope/524415	Linear peptide	QPTAVSEEAPSSKET	peptidase C5	http://www.ncbi.nlm.nih.gov/protein/WP_032465274.1	Streptococcus pyogenes	Streptococcus pyogenes	15	QPT.VS	1	6	QPTAVS	2	1	14	10000	0.00149985	0.00338414	0.000651852	0.0787122	>=	0.420424	0.709091	0.730769	0.689655	0.744032	0.00458535	0.0756986	>=	0.416446	0.709091	0.692308	0.724138	0.708223	-6.44245	-2.94075	4
https://www.iedb.org/epitope/527316	Linear peptide	TEQAVETPQPTAVSE	C5a peptidase domain protein	http://www.ncbi.nlm.nih.gov/protein/KGE58834.1	Streptococcus pyogenes	Streptococcus pyogenes	15	QPT.VS	9	14	QPTAVS	1	1	17	10000	0.00179982	0.00371495	0.000651852	0.0787122	>=	0.420424	0.709091	0.730769	0.689655	0.744032	0.00458535	0.0756986	>=	0.416446	0.709091	0.692308	0.724138	0.708223	-6.44245	-2.94075	4
https://www.iedb.org/epitope/527943	Linear peptide	TPQPTAVSEEAPSSK	peptidase C5	http://www.ncbi.nlm.nih.gov/protein/WP_032464595.1	Streptococcus pyogenes	Streptococcus pyogenes	15	QPT.VS	3	8	QPTAVS	2	1	14	10000	0.00149985	0.00338414	0.000651852	0.0787122	>=	0.420424	0.709091	0.730769	0.689655	0.744032	0.00458535	0.0756986	>=	0.416446	0.709091	0.692308	0.724138	0.708223	-6.44245	-2.94075	4
https://www.iedb.org/epitope/528661	Linear peptide	VETPQPTAVSEEAPS	peptidase C5	http://www.ncbi.nlm.nih.gov/protein/WP_032464595.1	Streptococcus pyogenes	Streptococcus pyogenes	15	QPT.VS	5	10	QPTAVS	2	1	15	10000	0.00159984	0.00348276	0.000651852	0.0787122	>=	0.420424	0.709091	0.730769	0.689655	0.744032	0.00458535	0.0756986	>=	0.416446	0.709091	0.692308	0.724138	0.708223	-6.44245	-2.94075	4
https://www.iedb.org/epitope/24706	Linear peptide	HRRTRKAPKRIRLPHIR	glycoprotein D	http://www.ncbi.nlm.nih.gov/protein/ABM66847.1	Human alphaherpesvirus 1	Human alphaherpesvirus 1	17	R.RLPH	10	15	RIRLPH	6	1	68	10000	0.00689931	0.0089648	0.000554647	0.0787122	>=	0.53183	0.763636	0.807692	0.724138	0.775862	0.00340801	0.0707031	>=	0.428382	0.709091	0.807692	0.62069	0.724801	-18.5036	17.6882	0
https://www.iedb.org/epitope/25502	Linear peptide	ICGIVYWMRRHTQKAPKRIRLPHIRED	Glycoprotein D precursor	http://www.ncbi.nlm.nih.gov/protein/Q69091.1	Human alphaherpesvirus 1	Human alphaherpesvirus 1 strain 17	27	R.RLPH	18	23	RIRLPH	7	1	60	10000	0.00609939	0.00810572	0.000554647	0.0787122	>=	0.53183	0.763636	0.807692	0.724138	0.775862	0.00340801	0.0707031	>=	0.428382	0.709091	0.807692	0.62069	0.724801	-18.5036	17.6882	0
https://www.iedb.org/epitope/33166	Linear peptide	KRIRLPHIREDDQPS	glycoprotein D	http://www.ncbi.nlm.nih.gov/protein/AAB59754.1	Human alphaherpesvirus 1	Human alphaherpesvirus 1	15	R.RLPH	2	7	RIRLPH	5	1	62	10000	0.00629937	0.00831315	0.000554647	0.0787122	>=	0.53183	0.763636	0.807692	0.724138	0.775862	0.00340801	0.0707031	>=	0.428382	0.709091	0.807692	0.62069	0.724801	-18.5036	17.6882	0
https://www.iedb.org/epitope/55527	Linear peptide	RRAQMAPKRLRLPHIRD	glycoprotein D	http://www.ncbi.nlm.nih.gov/protein/AAB60552.1	Human alphaherpesvirus 2	Human alphaherpesvirus 2	17	R.RLPH	9	14	RLRLPH	8	1	92	10000	0.00929907	0.0112765	0.000554647	0.0787122	>=	0.53183	0.763636	0.807692	0.724138	0.775862	0.00340801	0.0707031	>=	0.428382	0.709091	0.807692	0.62069	0.724801	-18.5036	17.6882	0
https://www.iedb.org/epitope/55733	Linear peptide	RRRTQKAPKRIRLPH	glycoprotein D	http://www.ncbi.nlm.nih.gov/protein/AAB59754.1	Human alphaherpesvirus 1	Human alphaherpesvirus 1	15	R.RLPH	10	15	RIRLPH	4	1	25	10000	0.00259974	0.00449595	0.000554647	0.0787122	>=	0.53183	0.763636	0.807692	0.724138	0.775862	0.00340801	0.0707031	>=	0.428382	0.709091	0.807692	0.62069	0.724801	-18.5036	17.6882	0
https://www.iedb.org/epitope/110364	Linear peptide	PKRLRLPHIRDDDAPPSHQP	Envelope glycoprotein D	http://www.ncbi.nlm.nih.gov/protein/P03172.2	Human alphaherpesvirus 2	Human alphaherpesvirus 2	20	R.RLPH	3	8	RLRLPH	8	1	73	10000	0.00739926	0.00947457	0.000554647	0.0787122	>=	0.53183	0.763636	0.807692	0.724138	0.775862	0.00340801	0.0707031	>=	0.428382	0.709091	0.807692	0.62069	0.724801	-18.5036	17.6882	0
https://www.iedb.org/epitope/155210	Linear peptide	MAPKRLRLPHIRDDD	virion glycoprotein D	http://www.ncbi.nlm.nih.gov/protein/CAB06713.1	Human alphaherpesvirus 2	Human alphaherpesvirus 2	15	R.RLPH	5	10	RLRLPH	8	1	67	10000	0.00679932	0.00885513	0.000554647	0.0787122	>=	0.53183	0.763636	0.807692	0.724138	0.775862	0.00340801	0.0707031	>=	0.428382	0.709091	0.807692	0.62069	0.724801	-18.5036	17.6882	0
https://www.iedb.org/epitope/155644	Linear peptide	RLRLPHIRDDDAPPS	virion glycoprotein D	http://www.ncbi.nlm.nih.gov/protein/CAB06713.1	Human alphaherpesvirus 2	Human alphaherpesvirus 2	15	R.RLPH	1	6	RLRLPH	5	1	100	10000	0.010099	0.0120548	0.000554647	0.0787122	>=	0.53183	0.763636	0.807692	0.724138	0.775862	0.00340801	0.0707031	>=	0.428382	0.709091	0.807692	0.62069	0.724801	-18.5036	17.6882	0
https://www.iedb.org/epitope/155680	Linear peptide	RRAQMAPKRLRLPHI	virion glycoprotein D	http://www.ncbi.nlm.nih.gov/protein/CAB06713.1	Human alphaherpesvirus 2	Human alphaherpesvirus 2	15	R.RLPH	9	14	RLRLPH	7	1	52	10000	0.00529947	0.00732619	0.000554647	0.0787122	>=	0.53183	0.763636	0.807692	0.724138	0.775862	0.00340801	0.0707031	>=	0.428382	0.709091	0.807692	0.62069	0.724801	-18.5036	17.6882	0
https://www.iedb.org/epitope/741216	Linear peptide	APKRIRLPHIREDDQPSSHQ	envelope glycoprotein D	http://www.ncbi.nlm.nih.gov/protein/1089747699	Human alphaherpesvirus 1	Human alphaherpesvirus 1	20	R.RLPH	4	9	RIRLPH	6	1	51	10000	0.00519948	0.00722471	0.000554647	0.0787122	>=	0.53183	0.763636	0.807692	0.724138	0.775862	0.00340801	0.0707031	>=	0.428382	0.709091	0.807692	0.62069	0.724801	-18.5036	17.6882	0
https://www.iedb.org/epitope/741438	Linear peptide	FWVRRRAQMAPKRLRLPHIR	Envelope glycoprotein D	http://www.ncbi.nlm.nih.gov/protein/P03172.2	Human alphaherpesvirus 2	Human alphaherpesvirus 2	20	R.RLPH	13	18	RLRLPH	8	1	96	10000	0.00969903	0.011662	0.000554647	0.0787122	>=	0.53183	0.763636	0.807692	0.724138	0.775862	0.00340801	0.0707031	>=	0.428382	0.709091	0.807692	0.62069	0.724801	-18.5036	17.6882	0
https://www.iedb.org/epitope/742182	Linear peptide	VYWMRRHTQKAPKRIRLPHI	Glycoprotein D precursor	http://www.ncbi.nlm.nih.gov/protein/Q69091.1	Human alphaherpesvirus 1	Human alphaherpesvirus 1	20	R.RLPH	14	19	RIRLPH	6	1	29	10000	0.0029997	0.00485577	0.000554647	0.0787122	>=	0.53183	0.763636	0.807692	0.724138	0.775862	0.00340801	0.0707031	>=	0.428382	0.709091	0.807692	0.62069	0.724801	-18.5036	17.6882	0
https://www.iedb.org/epitope/858144	Linear peptide	APKRLRLPHIRDDDA	envelope glycoprotein D	http://www.ncbi.nlm.nih.gov/protein/NP_044536.1	Human alphaherpesvirus 2	Human herpesvirus 2 strain HG52	15	R.RLPH	4	9	RLRLPH	8	1	75	10000	0.00759924	0.0096712	0.000554647	0.0787122	>=	0.53183	0.763636	0.807692	0.724138	0.775862	0.00340801	0.0707031	>=	0.428382	0.709091	0.807692	0.62069	0.724801	-18.5036	17.6882	0
https://www.iedb.org/epitope/858250	Linear peptide	RAQMAPKRLRLPHIR	envelope glycoprotein D	http://www.ncbi.nlm.nih.gov/protein/NP_044536.1	Human alphaherpesvirus 2	Human herpesvirus 2 strain HG52	15	R.RLPH	8	13	RLRLPH	8	1	88	10000	0.00889911	0.0108951	0.000554647	0.0787122	>=	0.53183	0.763636	0.807692	0.724138	0.775862	0.00340801	0.0707031	>=	0.428382	0.709091	0.807692	0.62069	0.724801	-18.5036	17.6882	0
https://www.iedb.org/epitope/1617750	Linear peptide	RLCQRLRIRLPHRYQ	Protein UL16	https://www.uniprot.org/uniprot/P16757.1	Human betaherpesvirus 5	Human betaherpesvirus 5	15	R.RLPH	7	12	RIRLPH	2	1	77	10000	0.00779922	0.0098475	0.000554647	0.0787122	>=	0.53183	0.763636	0.807692	0.724138	0.775862	0.00340801	0.0707031	>=	0.428382	0.709091	0.807692	0.62069	0.724801	-18.5036	17.6882	0
https://www.iedb.org/epitope/45766	Linear peptide	NSALANAVVV + ACET(N1)	ORF 1	http://www.ncbi.nlm.nih.gov/protein/AAA03189.1	Paslahepevirus balayani	Paslahepevirus balayani	21	SALA.A	2	7	SALANA	1	1	76	10000	0.00769923	0.00974685	0.0424639	0.142455	>=	0.312997	0.654545	0.692308	0.62069	0.651194	0.041496	0.131257	>=	0.340849	0.654545	0.961538	0.37931	0.628647	18.3105	-16.9286	12
https://www.iedb.org/epitope/155209	Linear peptide	MANRPAASALAGARS	ribonucleotide reductase large subunit	http://www.ncbi.nlm.nih.gov/protein/CAB06725.1	Human alphaherpesvirus 2	Human alphaherpesvirus 2	15	SALA.A	8	13	SALAGA	1	1	581	10000	0.0581942	0.0592175	0.0424639	0.142455	>=	0.312997	0.654545	0.692308	0.62069	0.651194	0.041496	0.131257	>=	0.340849	0.654545	0.961538	0.37931	0.628647	18.3105	-16.9286	12
https://www.iedb.org/epitope/155328	Linear peptide	PAASALAGARSPSER	ribonucleotide reductase large subunit	http://www.ncbi.nlm.nih.gov/protein/CAB06725.1	Human alphaherpesvirus 2	Human alphaherpesvirus 2	15	SALA.A	4	9	SALAGA	1	1	586	10000	0.0586941	0.0597165	0.0424639	0.142455	>=	0.312997	0.654545	0.692308	0.62069	0.651194	0.041496	0.131257	>=	0.340849	0.654545	0.961538	0.37931	0.628647	18.3105	-16.9286	12
https://www.iedb.org/epitope/580144	Linear peptide	EQAALAAANSALANA	polyprotein	http://www.ncbi.nlm.nih.gov/protein/ADV92628.1	Paslahepevirus balayani	Paslahepevirus balayani	15	SALA.A	10	15	SALANA	1	1	305	10000	0.0305969	0.0323901	0.0424639	0.142455	>=	0.312997	0.654545	0.692308	0.62069	0.651194	0.041496	0.131257	>=	0.340849	0.654545	0.961538	0.37931	0.628647	18.3105	-16.9286	12
https://www.iedb.org/epitope/580285	Linear peptide	LAAANSALANAVVVR	polyprotein	http://www.ncbi.nlm.nih.gov/protein/ADV92628.1	Paslahepevirus balayani	Paslahepevirus balayani	15	SALA.A	6	11	SALANA	1	1	322	10000	0.0322968	0.0340052	0.0424639	0.142455	>=	0.312997	0.654545	0.692308	0.62069	0.651194	0.041496	0.131257	>=	0.340849	0.654545	0.961538	0.37931	0.628647	18.3105	-16.9286	12
https://www.iedb.org/epitope/580369	Linear peptide	NSALANAVVVRPFLS	polyprotein	http://www.ncbi.nlm.nih.gov/protein/ADV92628.1	Paslahepevirus balayani	Paslahepevirus balayani	15	SALA.A	2	7	SALANA	1	1	72	10000	0.00729927	0.0093792	0.0424639	0.142455	>=	0.312997	0.654545	0.692308	0.62069	0.651194	0.041496	0.131257	>=	0.340849	0.654545	0.961538	0.37931	0.628647	18.3105	-16.9286	12
https://www.iedb.org/epitope/1614362	Linear peptide	MKANLLVLLSALAAADAD	hemagglutinin [Influenza A virus (A/Puerto Rico/8-RGcH1-1/1934(H1N1))]	http://www.ncbi.nlm.nih.gov/protein/AFD32426.1	Influenza A virus	Influenza A virus	18	SALA.A	10	15	SALAAA	2	1	494	10000	0.0494951	0.0508121	0.0424639	0.142455	>=	0.312997	0.654545	0.692308	0.62069	0.651194	0.041496	0.131257	>=	0.340849	0.654545	0.961538	0.37931	0.628647	18.3105	-16.9286	12
https://www.iedb.org/epitope/1623322	Linear peptide	VLLSALAAADADTICIGY	hemagglutinin [Influenza A virus (A/Puerto Rico/8-RGcH1-1/1934(H1N1))]	http://www.ncbi.nlm.nih.gov/protein/AFD32426.1	Influenza A virus	Influenza A virus	18	SALA.A	4	9	SALAAA	2	1	519	10000	0.0519948	0.0530646	0.0424639	0.142455	>=	0.312997	0.654545	0.692308	0.62069	0.651194	0.041496	0.131257	>=	0.340849	0.654545	0.961538	0.37931	0.628647	18.3105	-16.9286	12
https://www.iedb.org/epitope/2196642	Linear peptide	DPAISALATAKNLLL	hypothetical protein BP2909 [Bordetella pertussis Tohama I]	http://www.ncbi.nlm.nih.gov/protein/NP_881491.1	Bordetella pertussis	Bordetella pertussis Tohama I	15	SALA.A	5	10	SALATA	2	1	155	10000	0.0155984	0.0176998	0.0424639	0.142455	>=	0.312997	0.654545	0.692308	0.62069	0.651194	0.041496	0.131257	>=	0.340849	0.654545	0.961538	0.37931	0.628647	18.3105	-16.9286	12
https://www.iedb.org/epitope/2199170	Linear peptide	GAGIVGLASALALAR	ubiquinone biosynthesis hydroxylase family protein [Bordetella pertussis Tohama I]	http://www.ncbi.nlm.nih.gov/protein/NP_881813.1	Bordetella pertussis	Bordetella pertussis Tohama I	15	SALA.A	9	14	SALALA	1	1	471	10000	0.0471953	0.0486509	0.0424639	0.142455	>=	0.312997	0.654545	0.692308	0.62069	0.651194	0.041496	0.131257	>=	0.340849	0.654545	0.961538	0.37931	0.628647	18.3105	-16.9286	12
https://www.iedb.org/epitope/2209721	Linear peptide	QALIVVPRASALALA	alpha amylase [Bordetella pertussis Tohama I]	http://www.ncbi.nlm.nih.gov/protein/NP_880083.1	Bordetella pertussis	Bordetella pertussis Tohama I	15	SALA.A	10	15	SALALA	1	1	390	10000	0.0390961	0.0404621	0.0424639	0.142455	>=	0.312997	0.654545	0.692308	0.62069	0.651194	0.041496	0.131257	>=	0.340849	0.654545	0.961538	0.37931	0.628647	18.3105	-16.9286	12
https://www.iedb.org/epitope/2210821	Linear peptide	RCRWPVLSALAVAAL	cytochrome C [Bordetella pertussis Tohama I]	http://www.ncbi.nlm.nih.gov/protein/NP_880313.1	Bordetella pertussis	Bordetella pertussis Tohama I	15	SALA.A	8	13	SALAVA	1	1	89	10000	0.0089991	0.0109895	0.0424639	0.142455	>=	0.312997	0.654545	0.692308	0.62069	0.651194	0.041496	0.131257	>=	0.340849	0.654545	0.961538	0.37931	0.628647	18.3105	-16.9286	12
https://www.iedb.org/epitope/2214256	Linear peptide	TLVMFSSALALAYGT	hypothetical protein BP2233 [Bordetella pertussis Tohama I]	http://www.ncbi.nlm.nih.gov/protein/NP_880877.1	Bordetella pertussis	Bordetella pertussis Tohama I	15	SALA.A	7	12	SALALA	1	1	161	10000	0.0161984	0.0181759	0.0424639	0.142455	>=	0.312997	0.654545	0.692308	0.62069	0.651194	0.041496	0.131257	>=	0.340849	0.654545	0.961538	0.37931	0.628647	18.3105	-16.9286	12
https://www.iedb.org/epitope/2216603	Linear peptide	VVFGALESALASAMK	transcription elongation factor NusA [Bordetella pertussis Tohama I]	http://www.ncbi.nlm.nih.gov/protein/NP_880018.1	Bordetella pertussis	Bordetella pertussis Tohama I	15	SALA.A	8	13	SALASA	1	1	236	10000	0.0236976	0.025318	0.0424639	0.142455	>=	0.312997	0.654545	0.692308	0.62069	0.651194	0.041496	0.131257	>=	0.340849	0.654545	0.961538	0.37931	0.628647	18.3105	-16.9286	12
https://www.iedb.org/epitope/2216967	Linear peptide	WLALLSALAQALVAV	membrane protein [Bordetella pertussis Tohama I]	http://www.ncbi.nlm.nih.gov/protein/NP_881649.1	Bordetella pertussis	Bordetella pertussis Tohama I	15	SALA.A	6	11	SALAQA	1	1	96	10000	0.00969903	0.011662	0.0424639	0.142455	>=	0.312997	0.654545	0.692308	0.62069	0.651194	0.041496	0.131257	>=	0.340849	0.654545	0.961538	0.37931	0.628647	18.3105	-16.9286	12
https://www.iedb.org/epitope/840007	Linear peptide	LVTWKGDEKTRNPTPAVTPQ	Envelope glycoprotein E	http://www.ncbi.nlm.nih.gov/protein/Q9J3M8.1	Human alphaherpesvirus 3	Human herpesvirus 3 strain Oka vaccine	20	T.NPTP	10	15	TRNPTP	1	1	46	10000	0.00469953	0.00671976	0.0448094	0.144899	>=	0.34748	0.672727	0.692308	0.655172	0.647215	0.00927094	0.0834828	>=	0.354111	0.690909	0.423077	0.931034	0.685676	8.90952	-13.8507	4
https://www.iedb.org/epitope/840457	Linear peptide	TRNPTPAVTPQPRGAEFHMW	Envelope glycoprotein E	http://www.ncbi.nlm.nih.gov/protein/Q9J3M8.1	Human alphaherpesvirus 3	Human herpesvirus 3 strain Oka vaccine	20	T.NPTP	1	6	TRNPTP	1	1	58	10000	0.00589941	0.00789705	0.0448094	0.144899	>=	0.34748	0.672727	0.692308	0.655172	0.647215	0.00927094	0.0834828	>=	0.354111	0.690909	0.423077	0.931034	0.685676	8.90952	-13.8507	4
https://www.iedb.org/epitope/1217848	Linear peptide	GDEKTRNPTPAVTPQ	Envelope glycoprotein E	http://www.ncbi.nlm.nih.gov/protein/Q9J3M8.1	Human alphaherpesvirus 3	Human herpesvirus 3 strain Oka vaccine	15	T.NPTP	5	10	TRNPTP	1	1	42	10000	0.00429957	0.00626979	0.0448094	0.144899	>=	0.34748	0.672727	0.692308	0.655172	0.647215	0.00927094	0.0834828	>=	0.354111	0.690909	0.423077	0.931034	0.685676	8.90952	-13.8507	4
https://www.iedb.org/epitope/1256796	Linear peptide	LVTWKGDEKTRNPTP	Envelope glycoprotein E	http://www.ncbi.nlm.nih.gov/protein/Q9J3M8.1	Human alphaherpesvirus 3	Human herpesvirus 3 strain Oka vaccine	15	T.NPTP	10	15	TRNPTP	1	1	45	10000	0.00459954	0.00660095	0.0448094	0.144899	>=	0.34748	0.672727	0.692308	0.655172	0.647215	0.00927094	0.0834828	>=	0.354111	0.690909	0.423077	0.931034	0.685676	8.90952	-13.8507	4
https://www.iedb.org/epitope/1623597	Linear peptide	VPRLLRLTSHGHGLL	UL49Y	https://www.uniprot.org/uniprot/V9HX93.1	Human betaherpesvirus 5	Human betaherpesvirus 5	15	VPR.L.....G	1	11	VPRLLRLTSHG	1	1	2	10000	0.00029997	0.00255077	0.0233314	0.137268	>=	0.359416	0.672727	0.807692	0.551724	0.679045	0.00346655	0.0707031	>=	0.470822	0.727273	0.884615	0.586207	0.72878	-16.9373	12.1145	0
https://www.iedb.org/epitope/7584	Linear peptide	DALRRAAAKLGIRTRFVKRVERV	50S ribosomal protein L16	http://www.ncbi.nlm.nih.gov/protein/P28535.2	Chlamydia trachomatis	Chlamydia trachomatis	23	A......KL.IR	2	13	ALRRAAAKLGIR	12	1	14	10000	0.00149985	0.00338414	0.00457218	0.119753	>=	0.286472	0.636364	0.769231	0.517241	0.681698	0.0301657	0.118275	>=	0.302387	0.636364	0.923077	0.37931	0.625995	1.23547	-37.1545	15
https://www.iedb.org/epitope/7584	Linear peptide	DALRRAAAKLGIRTRFVKRVERV	50S ribosomal protein L16	http://www.ncbi.nlm.nih.gov/protein/P28535.2	Chlamydia trachomatis	Chlamydia trachomatis	23	A....A..L.IR	2	13	ALRRAAAKLGIR	12	1	27	10000	0.00279972	0.00466994	0.0192302	0.130642	>=	0.270557	0.636364	0.615385	0.655172	0.65252	0.01505	0.094971	>=	0.33687	0.654545	0.923077	0.413793	0.633952	-0.978072	-34.2825	15
https://www.iedb.org/epitope/7584	Linear peptide	DALRRAAAKLGIRTRFVKRVERV	50S ribosomal protein L16	http://www.ncbi.nlm.nih.gov/protein/P28535.2	Chlamydia trachomatis	Chlamydia trachomatis	23	A....A.K..IR	2	13	ALRRAAAKLGIR	12	1	20	10000	0.00209979	0.0040232	0.0375255	0.141305	>=	0.232095	0.618182	0.576923	0.655172	0.631963	0.0214436	0.103479	>=	0.298408	0.636364	0.884615	0.413793	0.627321	0.572833	-33.3103	15
https://www.iedb.org/epitope/2193345	Linear peptide	AEQLRAAKAWSRWED	prolyl iminopeptidase [Bordetella pertussis Tohama I]	http://www.ncbi.nlm.nih.gov/protein/NP_882196.1	Bordetella pertussis	Bordetella pertussis Tohama I	15	A....A.K.W.R	1	12	AEQLRAAKAWSR	6	1	11	10000	0.00119988	0.00310143	0.0139185	0.126953	>=	0.251989	0.618182	0.769231	0.482759	0.655172	0.0119973	0.0899556	>=	0.306366	0.636364	0.961538	0.344828	0.665782	-4.49195	-34.9254	15
https://www.iedb.org/epitope/7584	Linear peptide	DALRRAAAKLGIRTRFVKRVERV	50S ribosomal protein L16	http://www.ncbi.nlm.nih.gov/protein/P28535.2	Chlamydia trachomatis	Chlamydia trachomatis	23	A....A.KL..R	2	13	ALRRAAAKLGIR	12	1	25	10000	0.00259974	0.00449595	0.0107071	0.124688	>=	0.289125	0.654545	0.461538	0.827586	0.65252	0.025436	0.111327	>=	0.281167	0.654545	0.384615	0.896552	0.64191	-4.89126	-35.1319	15
https://www.iedb.org/epitope/7584	Linear peptide	DALRRAAAKLGIRTRFVKRVERV	50S ribosomal protein L16	http://www.ncbi.nlm.nih.gov/protein/P28535.2	Chlamydia trachomatis	Chlamydia trachomatis	23	A....A.KL.I	2	12	ALRRAAAKLGI	12	1	8	10000	0.00089991	0.0028435	0.0115211	0.126499	>=	0.275862	0.618182	1	0.275862	0.644562	0.0409653	0.130894	>=	0.246684	0.636364	0.384615	0.862069	0.599469	-0.292846	-36.4012	15
https://www.iedb.org/epitope/2194886	Linear peptide	AREAFRLAAAKLPIS	50S ribosomal protein L16 [Bordetella pertussis Tohama I]	http://www.ncbi.nlm.nih.gov/protein/NP_882130.1	Bordetella pertussis	Bordetella pertussis Tohama I	15	A....A.KL.I	4	14	AFRLAAAKLPI	1	1	6	10000	0.00069993	0.00272558	0.0115211	0.126499	>=	0.275862	0.618182	1	0.275862	0.644562	0.0409653	0.130894	>=	0.246684	0.636364	0.384615	0.862069	0.599469	-0.292846	-36.4012	15
https://www.iedb.org/epitope/2195846	Linear peptide	CPTALFLAADAIGIR	acetolactate synthase large subunit [Bordetella pertussis Tohama I]	http://www.ncbi.nlm.nih.gov/protein/NP_879670.1	Bordetella pertussis	Bordetella pertussis Tohama I	15	A....AD...IR	4	15	ALFLAADAIGIR	1	1	4	10000	0.00049995	0.0025931	0.0389578	0.141305	>=	0.212202	0.618182	0.384615	0.827586	0.632626	0.031223	0.119192	>=	0.267905	0.618182	0.923077	0.344828	0.624668	0.493534	-33.3125	15
https://www.iedb.org/epitope/2193474	Linear peptide	AFRVVADQLRVRNGL	membrane protein [Bordetella pertussis Tohama I]	http://www.ncbi.nlm.nih.gov/protein/NP_881570.1	Bordetella pertussis	Bordetella pertussis Tohama I	15	A....AD.L..R	1	12	AFRVVADQLRVR	1	1	0	10000	9.999e-05	0.00255077	0.0115266	0.126499	>=	0.275862	0.618182	1	0.275862	0.651194	0.0178129	0.0997732	>=	0.293103	0.654545	0.5	0.793103	0.661804	-0.229715	-36.4615	15
https://www.iedb.org/epitope/7584	Linear peptide	DALRRAAAKLGIRTRFVKRVERV	50S ribosomal protein L16	http://www.ncbi.nlm.nih.gov/protein/P28535.2	Chlamydia trachomatis	Chlamydia trachomatis	23	A..R...KL.I	2	12	ALRRAAAKLGI	12	1	11	10000	0.00119988	0.00310143	0.0197433	0.130642	>=	0.237401	0.6	0.961538	0.275862	0.632626	0.0440356	0.134537	>=	0.259947	0.618182	0.846154	0.413793	0.607427	-0.815293	-33.844	15
https://www.iedb.org/epitope/2213657	Linear peptide	TALTRLSKKLSILEL	integrase [Bordetella pertussis Tohama I]	http://www.ncbi.nlm.nih.gov/protein/NP_879354.1	Bordetella pertussis	Bordetella pertussis Tohama I	15	A..R...KL.I	2	12	ALTRLSKKLSI	1	1	0	10000	9.999e-05	0.00255077	0.0197433	0.130642	>=	0.237401	0.6	0.961538	0.275862	0.632626	0.0440356	0.134537	>=	0.259947	0.618182	0.846154	0.413793	0.607427	-0.815293	-33.844	15
https://www.iedb.org/epitope/885881	Linear peptide	CAARRSSDILQIMQLVFT	Replication origin-binding protein	http://www.ncbi.nlm.nih.gov/protein/P52452.1	Human betaherpesvirus 6B	Human betaherpesvirus 6B	18	A..R..D.L.I	2	12	AARRSSDILQI	1	1	4	10000	0.00049995	0.0025931	0.0309557	0.13744	>=	0.255968	0.618182	0.807692	0.448276	0.634615	0.0271003	0.114109	>=	0.271883	0.618182	0.961538	0.310345	0.611406	0.77	-33.2993	15
https://www.iedb.org/epitope/7584	Linear peptide	DALRRAAAKLGIRTRFVKRVERV	50S ribosomal protein L16	http://www.ncbi.nlm.nih.gov/protein/P28535.2	Chlamydia trachomatis	Chlamydia trachomatis	23	A..R.A..L.I	2	12	ALRRAAAKLGI	12	1	30	10000	0.00309969	0.00496491	0.0103751	0.124688	>=	0.293103	0.654545	0.5	0.793103	0.659151	0.031824	0.120615	>=	0.281167	0.654545	0.384615	0.896552	0.62069	0.869932	-35.693	15
https://www.iedb.org/epitope/2206584	Linear peptide	LVNAYYRSAAALGIQ	tricarballylate dehydrogenase [Bordetella pertussis Tohama I]	http://www.ncbi.nlm.nih.gov/protein/NP_879722.1	Bordetella pertussis	Bordetella pertussis Tohama I	15	A..R.A..L.I	4	14	AYYRSAAALGI	1	1	5	10000	0.00059994	0.00267067	0.0103751	0.124688	>=	0.293103	0.654545	0.5	0.793103	0.659151	0.031824	0.120615	>=	0.281167	0.654545	0.384615	0.896552	0.62069	0.869932	-35.693	15
https://www.iedb.org/epitope/7584	Linear peptide	DALRRAAAKLGIRTRFVKRVERV	50S ribosomal protein L16	http://www.ncbi.nlm.nih.gov/protein/P28535.2	Chlamydia trachomatis	Chlamydia trachomatis	23	A..R.A.K...R	2	13	ALRRAAAKLGIR	12	1	24	10000	0.00249975	0.00440097	0.0219605	0.135737	>=	0.237401	0.6	0.961538	0.275862	0.643236	0.0148777	0.094915	>=	0.302387	0.636364	0.923077	0.37931	0.64191	-0.764276	-33.9201	15
https://www.iedb.org/epitope/2197137	Linear peptide	EALVRNAGKPLSRER	two component system response regulator [Bordetella pertussis Tohama I]	http://www.ncbi.nlm.nih.gov/protein/NP_881772.1	Bordetella pertussis	Bordetella pertussis Tohama I	15	A..R.A.K...R	2	13	ALVRNAGKPLSR	4	1	0	10000	9.999e-05	0.00255077	0.0219605	0.135737	>=	0.237401	0.6	0.961538	0.275862	0.643236	0.0148777	0.094915	>=	0.302387	0.636364	0.923077	0.37931	0.64191	-0.764276	-33.9201	15
https://www.iedb.org/epitope/871670	Linear peptide	AFFEFAVPRRAEKRWRLI	transactivator [Human betaherpesvirus 6B]	http://www.ncbi.nlm.nih.gov/protein/NP_050184.1	Human betaherpesvirus 6B	Human betaherpesvirus 6B	18	A..R.A.K.W	6	15	AVPRRAEKRW	1	1	1	10000	0.00019998	0.00255077	0.0332428	0.137804	>=	0.236074	0.618182	0.615385	0.62069	0.633289	0.0285527	0.115169	>=	0.267905	0.618182	0.923077	0.344828	0.627321	-4.57945	-34.1354	15
https://www.iedb.org/epitope/7584	Linear peptide	DALRRAAAKLGIRTRFVKRVERV	50S ribosomal protein L16	http://www.ncbi.nlm.nih.gov/protein/P28535.2	Chlamydia trachomatis	Chlamydia trachomatis	23	A.KL.IR	7	13	AAKLGIR	12	1	4	10000	0.00049995	0.0025931	0.0150926	0.126953	>=	0.290451	0.636364	0.807692	0.482759	0.651194	0.0080169	0.0824124	>=	0.286472	0.636364	0.769231	0.517241	0.653846	-3.29883	-36.8285	15
https://www.iedb.org/epitope/2216570	Linear peptide	VVAGVILLLILWICL	hypothetical protein BP3391 [Bordetella pertussis Tohama I]	http://www.ncbi.nlm.nih.gov/protein/NP_881919.1	Bordetella pertussis	Bordetella pertussis Tohama I	15	A.V.....LWI	3	13	AGVILLLILWI	1	1	7	10000	0.00079992	0.0027899	0.0272415	0.13744	>=	0.21618	0.618182	0.423077	0.793103	0.633289	0.00906715	0.0824124	>=	0.306366	0.636364	0.961538	0.344828	0.661804	-2.44939	-33.0275	15
https://www.iedb.org/epitope/2195078	Linear peptide	ARVLSQLKRVIRTNY	aromatic amino acid aminotransferase [Bordetella pertussis Tohama I]	http://www.ncbi.nlm.nih.gov/protein/NP_880501.1	Bordetella pertussis	Bordetella pertussis Tohama I	15	A.V....K..IR	1	12	ARVLSQLKRVIR	1	1	0	10000	9.999e-05	0.00255077	0.00983306	0.124688	>=	0.251989	0.618182	0.769231	0.482759	0.661804	0.0363709	0.125429	>=	0.263926	0.618182	0.884615	0.37931	0.624668	1.32144	-37.1359	15
https://www.iedb.org/epitope/839147	Linear peptide	ARVCRHLKLQFRR	ORF12	http://www.ncbi.nlm.nih.gov/protein/AAY57754.1	Human alphaherpesvirus 3	Human herpesvirus 3 strain Oka vaccine	13	A.V....KL..R	1	12	ARVCRHLKLQFR	1	1	1	10000	0.00019998	0.00255077	0.0111489	0.124688	>=	0.289125	0.654545	0.461538	0.827586	0.657825	0.0140634	0.0922208	>=	0.33687	0.654545	0.923077	0.413793	0.657162	1.38259	-37.2894	15
https://www.iedb.org/epitope/1599133	Linear peptide	APVVGYDQLAARHFA	Capsid protein P40	http://www.ncbi.nlm.nih.gov/protein/P16753.1	Human betaherpesvirus 5	Human betaherpesvirus 5	15	A.V...D.L..R	1	12	APVVGYDQLAAR	1	1	0	10000	9.999e-05	0.00255077	0.0219341	0.135737	>=	0.290451	0.636364	0.807692	0.482759	0.639257	0.027564	0.114109	>=	0.267905	0.618182	0.923077	0.344828	0.628647	-1.63293	-35.1491	15
https://www.iedb.org/epitope/241587	Linear peptide	AFAAVLAALALTIAPSAPAV	periplasmic oligopeptide-binding protein precursor	http://www.ncbi.nlm.nih.gov/protein/YP_112142.1	Burkholderia pseudomallei	Burkholderia pseudomallei K96243	20	A.V..A..L.I	3	13	AAVLAALALTI	1	1	34	10000	0.00349965	0.00536361	0.0153637	0.126953	>=	0.254642	0.636364	0.461538	0.793103	0.633952	0.0229797	0.10481	>=	0.271883	0.618182	0.961538	0.310345	0.611406	-1.53354	-36.8005	15
https://www.iedb.org/epitope/2193009	Linear peptide	AAVAAAWALDIPVEL	cyanophycin synthetase [Bordetella pertussis Tohama I]	http://www.ncbi.nlm.nih.gov/protein/NP_880454.1	Bordetella pertussis	Bordetella pertussis Tohama I	15	A.V..A..L.I	1	11	AAVAAAWALDI	1	1	18	10000	0.00189981	0.00380571	0.0153637	0.126953	>=	0.254642	0.636364	0.461538	0.793103	0.633952	0.0229797	0.10481	>=	0.271883	0.618182	0.961538	0.310345	0.611406	-1.53354	-36.8005	15
https://www.iedb.org/epitope/2203885	Linear peptide	LAGFAGVLAAPVLQI	branched-chain amino acid ABC transporter permease [Bordetella pertussis Tohama I]	http://www.ncbi.nlm.nih.gov/protein/NP_882087.1	Bordetella pertussis	Bordetella pertussis Tohama I	15	A.V..A..L.I	5	15	AGVLAAPVLQI	1	1	3	10000	0.00039996	0.00257176	0.0153637	0.126953	>=	0.254642	0.636364	0.461538	0.793103	0.633952	0.0229797	0.10481	>=	0.271883	0.618182	0.961538	0.310345	0.611406	-1.53354	-36.8005	15
https://www.iedb.org/epitope/2212977	Linear peptide	SLQIALVVGAVILTI	high-affinity choline transport protein [Bordetella pertussis Tohama I]	http://www.ncbi.nlm.nih.gov/protein/NP_879618.1	Bordetella pertussis	Bordetella pertussis Tohama I	15	A.V..A..L.I	5	15	ALVVGAVILTI	1	1	18	10000	0.00189981	0.00380571	0.0153637	0.126953	>=	0.254642	0.636364	0.461538	0.793103	0.633952	0.0229797	0.10481	>=	0.271883	0.618182	0.961538	0.310345	0.611406	-1.53354	-36.8005	15
https://www.iedb.org/epitope/2197137	Linear peptide	EALVRNAGKPLSRER	two component system response regulator [Bordetella pertussis Tohama I]	http://www.ncbi.nlm.nih.gov/protein/NP_881772.1	Bordetella pertussis	Bordetella pertussis Tohama I	15	A.V..A.K...R	2	13	ALVRNAGKPLSR	4	1	0	10000	9.999e-05	0.00255077	0.0214778	0.134737	>=	0.237401	0.6	0.961538	0.275862	0.639257	0.0211567	0.103479	>=	0.267905	0.618182	0.923077	0.344828	0.640584	-0.733643	-33.9267	15
https://www.iedb.org/epitope/2197138	Linear peptide	EALVRRWGWLRLRAL	hypothetical protein BP2232 [Bordetella pertussis Tohama I]	http://www.ncbi.nlm.nih.gov/protein/NP_880876.1	Bordetella pertussis	Bordetella pertussis Tohama I	15	A.VR....L..R	2	13	ALVRRWGWLRLR	1	1	21	10000	0.00219978	0.004125	0.0251839	0.13744	>=	0.286472	0.636364	0.769231	0.517241	0.644562	0.0186253	0.100404	>=	0.302387	0.636364	0.923077	0.37931	0.640584	-1.48603	-34.9751	15
https://www.iedb.org/epitope/2197185	Linear peptide	EAVVRAAHALIPRLE	RNA polymerase sigma-54 factor [Bordetella pertussis Tohama I]	http://www.ncbi.nlm.nih.gov/protein/NP_879032.1	Bordetella pertussis	Bordetella pertussis Tohama I	15	A.VR....L..R	2	13	AVVRAAHALIPR	2	1	3	10000	0.00039996	0.00257176	0.0251839	0.13744	>=	0.286472	0.636364	0.769231	0.517241	0.644562	0.0186253	0.100404	>=	0.302387	0.636364	0.923077	0.37931	0.640584	-1.48603	-34.9751	15
https://www.iedb.org/epitope/2197137	Linear peptide	EALVRNAGKPLSRER	two component system response regulator [Bordetella pertussis Tohama I]	http://www.ncbi.nlm.nih.gov/protein/NP_881772.1	Bordetella pertussis	Bordetella pertussis Tohama I	15	A.VR...K...R	2	13	ALVRNAGKPLSR	4	1	3	10000	0.00039996	0.00257176	0.0235211	0.137268	>=	0.237401	0.6	0.961538	0.275862	0.644562	0.0154847	0.0956853	>=	0.302387	0.636364	0.923077	0.37931	0.64191	-1.45989	-34.9494	15
https://www.iedb.org/epitope/2204350	Linear peptide	LEDSAAVRLSDASPI	acetolactate synthase large subunit [Bordetella pertussis Tohama I]	http://www.ncbi.nlm.nih.gov/protein/NP_879590.1	Bordetella pertussis	Bordetella pertussis Tohama I	15	A.VR..D...I	5	15	AAVRLSDASPI	1	1	0	10000	9.999e-05	0.00255077	0.0250632	0.13744	>=	0.250663	0.636364	0.423077	0.827586	0.640584	0.0132767	0.0910974	>=	0.298408	0.636364	0.884615	0.413793	0.651194	-0.759943	-33.9389	15
https://www.iedb.org/epitope/2209536	Linear peptide	PVLMAAVRHVDQLML	hypothetical protein BP3047 [Bordetella pertussis Tohama I]	http://www.ncbi.nlm.nih.gov/protein/NP_881619.1	Bordetella pertussis	Bordetella pertussis Tohama I	15	A.VR..D.L	5	13	AAVRHVDQL	1	1	7	10000	0.00079992	0.0027899	0.0371672	0.141305	>=	0.286472	0.636364	0.769231	0.517241	0.645889	0.0460328	0.136155	>=	0.21618	0.618182	0.423077	0.793103	0.614058	-2.19871	-36.4969	15
https://www.iedb.org/epitope/2215840	Linear peptide	VLVLASVRLMDFLGR	phage lysozyme [Bordetella pertussis Tohama I]	http://www.ncbi.nlm.nih.gov/protein/NP_881889.1	Bordetella pertussis	Bordetella pertussis Tohama I	15	A.VR..D.L	5	13	ASVRLMDFL	1	1	4	10000	0.00049995	0.0025931	0.0371672	0.141305	>=	0.286472	0.636364	0.769231	0.517241	0.645889	0.0460328	0.136155	>=	0.21618	0.618182	0.423077	0.793103	0.614058	-2.19871	-36.4969	15
https://www.iedb.org/epitope/2208208	Linear peptide	NRYAVVRAADAAAAW	exported protein [Bordetella pertussis Tohama I]	http://www.ncbi.nlm.nih.gov/protein/NP_880472.1	Bordetella pertussis	Bordetella pertussis Tohama I	15	A.VR.AD	4	10	AVVRAAD	1	1	150	10000	0.0150985	0.0172483	0.033928	0.139044	>=	0.254642	0.636364	0.461538	0.793103	0.627321	0.027082	0.114109	>=	0.267905	0.618182	0.923077	0.344828	0.615385	-2.77476	-34.8939	15
https://www.iedb.org/epitope/2193171	Linear peptide	ADKRPIRLIVGFSAG	exported protein [Bordetella pertussis Tohama I]	http://www.ncbi.nlm.nih.gov/protein/NP_879390.1	Bordetella pertussis	Bordetella pertussis Tohama I	15	ADK..IR	1	7	ADKRPIR	1	1	6	10000	0.00069993	0.00272558	0.0312102	0.13744	>=	0.289125	0.654545	0.461538	0.827586	0.647878	0.0368903	0.125429	>=	0.271883	0.618182	0.961538	0.310345	0.636605	-2.50968	-32.1518	15
https://www.iedb.org/epitope/2193345	Linear peptide	AEQLRAAKAWSRWED	prolyl iminopeptidase [Bordetella pertussis Tohama I]	http://www.ncbi.nlm.nih.gov/protein/NP_882196.1	Bordetella pertussis	Bordetella pertussis Tohama I	15	AE.....K.W.R	1	12	AEQLRAAKAWSR	6	1	4	10000	0.00049995	0.0025931	0.0356825	0.140569	>=	0.251989	0.618182	0.769231	0.482759	0.625332	0.036374	0.125429	>=	0.233422	0.6	0.923077	0.310345	0.604775	0.752791	-34.9232	15
https://www.iedb.org/epitope/112910	Linear peptide	ARVAEHPDARLAWAR	helicase-primase subunit	http://www.ncbi.nlm.nih.gov/protein/NP_044609.1	Human alphaherpesvirus 1	Human alphaherpesvirus 1	15	AE...A...W.R	4	15	AEHPDARLAWAR	1	1	5	10000	0.00059994	0.00267067	0.0234579	0.137268	>=	0.250663	0.636364	0.423077	0.827586	0.640584	0.012442	0.0901498	>=	0.302387	0.636364	0.923077	0.37931	0.661804	-1.58713	-35.1418	15
https://www.iedb.org/epitope/2193345	Linear peptide	AEQLRAAKAWSRWED	prolyl iminopeptidase [Bordetella pertussis Tohama I]	http://www.ncbi.nlm.nih.gov/protein/NP_882196.1	Bordetella pertussis	Bordetella pertussis Tohama I	15	AE...A...W.R	1	12	AEQLRAAKAWSR	6	1	7	10000	0.00079992	0.0027899	0.0234579	0.137268	>=	0.250663	0.636364	0.423077	0.827586	0.640584	0.012442	0.0901498	>=	0.302387	0.636364	0.923077	0.37931	0.661804	-1.58713	-35.1418	15
https://www.iedb.org/epitope/60010	Linear peptide	SPDAELIEANLLWRQ	HCV-1	http://www.ncbi.nlm.nih.gov/protein/AAA45676.1	Hepacivirus hominis	hepatitis C virus genotype 1a	15	AE...A..LW	4	13	AELIEANLLW	1	1	1	10000	0.00019998	0.00255077	0.0307146	0.13744	>=	0.251989	0.618182	0.769231	0.482759	0.649204	0.0172429	0.0983365	>=	0.298408	0.636364	0.884615	0.413793	0.629973	0.521172	-33.3222	15
https://www.iedb.org/epitope/60011	Linear peptide	SPDAELIEANLLWRQEMGGN	HCV-1	http://www.ncbi.nlm.nih.gov/protein/AAA45676.1	Hepacivirus hominis	hepatitis C virus genotype 1a	20	AE...A..LW	4	13	AELIEANLLW	1	1	9	10000	0.0009999	0.00295618	0.0307146	0.13744	>=	0.251989	0.618182	0.769231	0.482759	0.649204	0.0172429	0.0983365	>=	0.298408	0.636364	0.884615	0.413793	0.629973	0.521172	-33.3222	15
https://www.iedb.org/epitope/419095	Linear peptide	AELIEANLLW	polyprotein	http://www.ncbi.nlm.nih.gov/protein/ABR25251.1	Hepacivirus hominis	Hepacivirus hominis	10	AE...A..LW	1	10	AELIEANLLW	1	1	1	10000	0.00019998	0.00255077	0.0307146	0.13744	>=	0.251989	0.618182	0.769231	0.482759	0.649204	0.0172429	0.0983365	>=	0.298408	0.636364	0.884615	0.413793	0.629973	0.521172	-33.3222	15
https://www.iedb.org/epitope/2152212	Linear peptide	DAELVDANLLWRQEM	Genome polyprotein	https://www.uniprot.org/uniprot/Q81258.3	Hepacivirus hominis	Hepacivirus hominis	15	AE...A..LW	2	11	AELVDANLLW	1	1	2	10000	0.00029997	0.00255077	0.0307146	0.13744	>=	0.251989	0.618182	0.769231	0.482759	0.649204	0.0172429	0.0983365	>=	0.298408	0.636364	0.884615	0.413793	0.629973	0.521172	-33.3222	15
https://www.iedb.org/epitope/2154722	Linear peptide	PDAELIEANLLWRQE	Genome polyprotein	https://www.uniprot.org/uniprot/P27958.3	Hepacivirus hominis	Hepacivirus hominis	15	AE...A..LW	3	12	AELIEANLLW	1	1	3	10000	0.00039996	0.00257176	0.0307146	0.13744	>=	0.251989	0.618182	0.769231	0.482759	0.649204	0.0172429	0.0983365	>=	0.298408	0.636364	0.884615	0.413793	0.629973	0.521172	-33.3222	15
https://www.iedb.org/epitope/2155383	Linear peptide	RPHPDAELVDANLLW	Genome polyprotein	https://www.uniprot.org/uniprot/Q81258.3	Hepacivirus hominis	Hepacivirus hominis	15	AE...A..LW	6	15	AELVDANLLW	1	1	2	10000	0.00029997	0.00255077	0.0307146	0.13744	>=	0.251989	0.618182	0.769231	0.482759	0.649204	0.0172429	0.0983365	>=	0.298408	0.636364	0.884615	0.413793	0.629973	0.521172	-33.3222	15
https://www.iedb.org/epitope/2193345	Linear peptide	AEQLRAAKAWSRWED	prolyl iminopeptidase [Bordetella pertussis Tohama I]	http://www.ncbi.nlm.nih.gov/protein/NP_882196.1	Bordetella pertussis	Bordetella pertussis Tohama I	15	AE...A.K...R	1	12	AEQLRAAKAWSR	6	1	3	10000	0.00039996	0.00257176	0.0123146	0.126565	>=	0.312997	0.654545	0.692308	0.62069	0.681698	0.0390138	0.126634	>=	0.258621	0.636364	0.5	0.758621	0.645889	-0.753959	-31.9836	15
https://www.iedb.org/epitope/911554	Linear peptide	TKLAEEIFAIKVDIA	Genome polyprotein	http://www.ncbi.nlm.nih.gov/protein/Q82122.4	Rhinovirus A	rhinovirus A16	15	AE...A.K..I	4	14	AEEIFAIKVDI	1	1	12	10000	0.00129987	0.00319598	0.011064	0.124688	>=	0.324934	0.654545	0.807692	0.517241	0.693634	0.0034449	0.0707031	>=	0.363395	0.672727	0.846154	0.517241	0.710212	-0.806648	-32.3033	15
https://www.iedb.org/epitope/2193345	Linear peptide	AEQLRAAKAWSRWED	prolyl iminopeptidase [Bordetella pertussis Tohama I]	http://www.ncbi.nlm.nih.gov/protein/NP_882196.1	Bordetella pertussis	Bordetella pertussis Tohama I	15	AE...A.K.W	1	10	AEQLRAAKAW	6	1	11	10000	0.00119988	0.00310143	0.0123216	0.126565	>=	0.275862	0.618182	1	0.275862	0.651194	0.00569259	0.0762915	>=	0.371353	0.672727	0.923077	0.448276	0.673077	-0.371899	-36.3809	15
https://www.iedb.org/epitope/741214	Linear peptide	APAERTRAHKLLWAAEPLDA	Envelope glycoprotein E	http://www.ncbi.nlm.nih.gov/protein/P89475.1	Human alphaherpesvirus 2	Human alphaherpesvirus 2	20	AE...A.KL	3	11	AERTRAHKL	1	1	21	10000	0.00219978	0.004125	0.0127315	0.126776	>=	0.293103	0.654545	0.5	0.793103	0.665782	0.0431713	0.133483	>=	0.21618	0.618182	0.423077	0.793103	0.596817	-2.77969	-32.5128	15
https://www.iedb.org/epitope/2208984	Linear peptide	PLHFINAEVSPAVKL	50S ribosomal protein L25 [Bordetella pertussis Tohama I]	http://www.ncbi.nlm.nih.gov/protein/NP_881689.1	Bordetella pertussis	Bordetella pertussis Tohama I	15	AE...A.KL	7	15	AEVSPAVKL	3	1	1	10000	0.00019998	0.00255077	0.0127315	0.126776	>=	0.293103	0.654545	0.5	0.793103	0.665782	0.0431713	0.133483	>=	0.21618	0.618182	0.423077	0.793103	0.596817	-2.77969	-32.5128	15
https://www.iedb.org/epitope/192915	Linear peptide	EAEEREAALERVRAELAARQ	type IV pilus biosynthesis protein	http://www.ncbi.nlm.nih.gov/protein/YP_111607.1	Burkholderia pseudomallei	Burkholderia pseudomallei K96243	20	AE.R.A.....R	2	13	AEEREAALERVR	1	1	115	10000	0.0115988	0.0136265	0.0276931	0.13744	>=	0.254642	0.636364	0.461538	0.793103	0.644562	0.0107047	0.0879747	>=	0.302387	0.636364	0.923077	0.37931	0.65252	-1.04458	-34.392	15
https://www.iedb.org/epitope/2208984	Linear peptide	PLHFINAEVSPAVKL	50S ribosomal protein L25 [Bordetella pertussis Tohama I]	http://www.ncbi.nlm.nih.gov/protein/NP_881689.1	Bordetella pertussis	Bordetella pertussis Tohama I	15	AEV....KL	7	15	AEVSPAVKL	3	1	1	10000	0.00019998	0.00255077	0.0065903	0.120471	>=	0.258621	0.636364	0.5	0.758621	0.667109	0.00823508	0.0824124	>=	0.290451	0.636364	0.807692	0.482759	0.667109	-2.65691	-38.1036	15
https://www.iedb.org/epitope/2196548	Linear peptide	DLPEEVLHKAKLIIR	hypothetical protein BP0918 [Bordetella pertussis Tohama I]	http://www.ncbi.nlm.nih.gov/protein/NP_879720.1	Bordetella pertussis	Bordetella pertussis Tohama I	15	E.....KL.IR	5	15	EVLHKAKLIIR	4	1	0	10000	9.999e-05	0.00255077	0.0121753	0.126565	>=	0.263926	0.618182	0.884615	0.37931	0.664456	0.0283371	0.115169	>=	0.267905	0.618182	0.923077	0.344828	0.629973	-2.71693	-32.7918	15
https://www.iedb.org/epitope/886172	Linear peptide	LEVRHRDSLKIRLGERHP	Protein U68	http://www.ncbi.nlm.nih.gov/protein/Q9QJ18.1	Human betaherpesvirus 6B	Human betaherpesvirus 6B	18	E....D.L.IR	2	12	EVRHRDSLKIR	6	1	7	10000	0.00079992	0.0027899	0.00400845	0.119753	>=	0.281167	0.654545	0.384615	0.896552	0.68435	0.0127133	0.0902318	>=	0.302387	0.636364	0.923077	0.37931	0.649867	-0.786203	-36.5638	15
https://www.iedb.org/epitope/113368	Linear peptide	ELILYDKEEIRRI	nucleoprotein	http://www.ncbi.nlm.nih.gov/protein/CAA24268.1	Influenza A virus	Influenza A virus (A/Puerto Rico/8/1934(H1N1))	13	E....DK..IR	1	11	ELILYDKEEIR	1	1	3	10000	0.00039996	0.00257176	0.0406397	0.142271	>=	0.282493	0.636364	0.730769	0.551724	0.640584	0.0087858	0.0824124	>=	0.306366	0.636364	0.961538	0.344828	0.648541	1.63038	-33.0968	15
https://www.iedb.org/epitope/143467	Linear peptide	MRELILYDKEEIRRIWRQAN	nucleocapsid protein	http://www.ncbi.nlm.nih.gov/protein/NP_040982.1	Influenza A virus	Influenza A virus (A/Puerto Rico/8/1934(H1N1))	20	E....DK..IR	3	13	ELILYDKEEIR	1	1	8	10000	0.00089991	0.0028435	0.0406397	0.142271	>=	0.282493	0.636364	0.730769	0.551724	0.640584	0.0087858	0.0824124	>=	0.306366	0.636364	0.961538	0.344828	0.648541	1.63038	-33.0968	15
https://www.iedb.org/epitope/145861	Linear peptide	KWMRELILYDKEEIRRIW	Nucleoprotein	https://www.uniprot.org/uniprot/P03466.2	Influenza A virus	Influenza A virus	18	E....DK..IR	5	15	ELILYDKEEIR	1	1	12	10000	0.00129987	0.00319598	0.0406397	0.142271	>=	0.282493	0.636364	0.730769	0.551724	0.640584	0.0087858	0.0824124	>=	0.306366	0.636364	0.961538	0.344828	0.648541	1.63038	-33.0968	15
https://www.iedb.org/epitope/912290	Linear peptide	MRELILYDKEEIRRI	nucleoprotein	http://www.ncbi.nlm.nih.gov/protein/ABP64722.1	Influenza A virus	Influenza A virus (A/Puerto Rico/8/1934(H1N1))	15	E....DK..IR	3	13	ELILYDKEEIR	1	1	2	10000	0.00029997	0.00255077	0.0406397	0.142271	>=	0.282493	0.636364	0.730769	0.551724	0.640584	0.0087858	0.0824124	>=	0.306366	0.636364	0.961538	0.344828	0.648541	1.63038	-33.0968	15
https://www.iedb.org/epitope/2236970	Linear peptide	KWMRELILYDKEEIRRI	Nucleoprotein	https://www.uniprot.org/uniprot/P03466.2	Influenza A virus	Influenza A virus	17	E....DK..IR	5	15	ELILYDKEEIR	1	1	0	10000	9.999e-05	0.00255077	0.0406397	0.142271	>=	0.282493	0.636364	0.730769	0.551724	0.640584	0.0087858	0.0824124	>=	0.306366	0.636364	0.961538	0.344828	0.648541	1.63038	-33.0968	15
https://www.iedb.org/epitope/2193345	Linear peptide	AEQLRAAKAWSRWED	prolyl iminopeptidase [Bordetella pertussis Tohama I]	http://www.ncbi.nlm.nih.gov/protein/NP_882196.1	Bordetella pertussis	Bordetella pertussis Tohama I	15	E...A.K.W.R	2	12	EQLRAAKAWSR	6	1	6	10000	0.00069993	0.00272558	0.00604493	0.119753	>=	0.324934	0.654545	0.807692	0.517241	0.685676	0.00755583	0.082197	>=	0.332891	0.654545	0.884615	0.448276	0.682361	-0.886789	-32.9164	15
https://www.iedb.org/epitope/230574	Linear peptide	LEKEVAKKLESRNDNKNRM	CagA	http://www.ncbi.nlm.nih.gov/protein/AAZ23952.1	Helicobacter pylori	Helicobacter pylori	19	E...A.KL..R	2	12	EKEVAKKLESR	2	1	6	10000	0.00069993	0.00272558	0.00309418	0.119753	>=	0.340849	0.654545	0.961538	0.37931	0.710875	0.0204751	0.10245	>=	0.362069	0.690909	0.5	0.862069	0.669761	-0.918551	-36.5031	15
https://www.iedb.org/epitope/2198624	Linear peptide	FKLLEILDAEKLMRR	rRNA large subunit methyltransferase E [Bordetella pertussis Tohama I]	http://www.ncbi.nlm.nih.gov/protein/NP_879862.1	Bordetella pertussis	Bordetella pertussis Tohama I	15	E...A.KL..R	5	15	EILDAEKLMRR	1	1	4	10000	0.00049995	0.0025931	0.00309418	0.119753	>=	0.340849	0.654545	0.961538	0.37931	0.710875	0.0204751	0.10245	>=	0.362069	0.690909	0.5	0.862069	0.669761	-0.918551	-36.5031	15
https://www.iedb.org/epitope/886172	Linear peptide	LEVRHRDSLKIRLGERHP	Protein U68	http://www.ncbi.nlm.nih.gov/protein/Q9QJ18.1	Human betaherpesvirus 6B	Human betaherpesvirus 6B	18	E.R..D...IR	2	12	EVRHRDSLKIR	6	1	3	10000	0.00039996	0.00257176	0.0198967	0.130642	>=	0.248011	0.618182	0.730769	0.517241	0.661804	0.0185099	0.100404	>=	0.267905	0.618182	0.923077	0.344828	0.640584	-0.770424	-33.9226	15
https://www.iedb.org/epitope/872540	Linear peptide	IRNTLEKRLNDILLILKD	large tegument protein [Human betaherpesvirus 6B]	http://www.ncbi.nlm.nih.gov/protein/NP_050212.1	Human betaherpesvirus 6B	Human betaherpesvirus 6B	18	E.R..D.L.I	6	15	EKRLNDILLI	1	1	7	10000	0.00079992	0.0027899	0.0144536	0.126953	>=	0.275862	0.618182	1	0.275862	0.665782	0.0218758	0.104493	>=	0.302387	0.636364	0.923077	0.37931	0.627984	-2.7666	-33.4254	15
https://www.iedb.org/epitope/886172	Linear peptide	LEVRHRDSLKIRLGERHP	Protein U68	http://www.ncbi.nlm.nih.gov/protein/Q9QJ18.1	Human betaherpesvirus 6B	Human betaherpesvirus 6B	18	E.R..D.L.I	2	11	EVRHRDSLKI	6	1	4	10000	0.00049995	0.0025931	0.0144536	0.126953	>=	0.275862	0.618182	1	0.275862	0.665782	0.0218758	0.104493	>=	0.302387	0.636364	0.923077	0.37931	0.627984	-2.7666	-33.4254	15
https://www.iedb.org/epitope/886375	Linear peptide	RQSISKDLEVRHRDSLKI	Protein U68	http://www.ncbi.nlm.nih.gov/protein/Q9QJ18.1	Human betaherpesvirus 6B	Human betaherpesvirus 6B	18	E.R..D.L.I	9	18	EVRHRDSLKI	2	1	1	10000	0.00019998	0.00255077	0.0144536	0.126953	>=	0.275862	0.618182	1	0.275862	0.665782	0.0218758	0.104493	>=	0.302387	0.636364	0.923077	0.37931	0.627984	-2.7666	-33.4254	15
https://www.iedb.org/epitope/2209010	Linear peptide	PLLHEYRQAFKAARR	malate synthase G [Bordetella pertussis Tohama I]	http://www.ncbi.nlm.nih.gov/protein/NP_882187.1	Bordetella pertussis	Bordetella pertussis Tohama I	15	E.R.A.K...R	5	15	EYRQAFKAARR	1	1	2	10000	0.00029997	0.00255077	0.0202958	0.130642	>=	0.237401	0.6	0.961538	0.275862	0.644562	0.0187573	0.100404	>=	0.267905	0.618182	0.923077	0.344828	0.635279	-0.762787	-33.9041	15
https://www.iedb.org/epitope/2198364	Linear peptide	FEEFRTADVVAARLQ	hydrolase [Bordetella pertussis Tohama I]	http://www.ncbi.nlm.nih.gov/protein/NP_881409.1	Bordetella pertussis	Bordetella pertussis Tohama I	15	E.R.AD....R	3	13	EFRTADVVAAR	2	1	1	10000	0.00019998	0.00255077	0.012542	0.126565	>=	0.241379	0.6	1	0.241379	0.65252	0.0239565	0.107144	>=	0.302387	0.636364	0.923077	0.37931	0.624668	-0.420653	-36.4254	15
https://www.iedb.org/epitope/2197655	Linear peptide	ELVLKIAQLAPHYQL	phenylacetate-coenzyme A ligase [Bordetella pertussis Tohama I]	http://www.ncbi.nlm.nih.gov/protein/NP_881288.1	Bordetella pertussis	Bordetella pertussis Tohama I	15	ELVL...Q	1	8	ELVLKIAQ	1	1	4	10000	0.00049995	0.0025931	0.00916853	0.124688	>=	0.405836	0.690909	0.923077	0.482759	0.671088	0.021018	0.103423	>=	0.440318	0.709091	0.923077	0.517241	0.637268	-23.4044	18.8585	14
https://www.iedb.org/epitope/2196548	Linear peptide	DLPEEVLHKAKLIIR	hypothetical protein BP0918 [Bordetella pertussis Tohama I]	http://www.ncbi.nlm.nih.gov/protein/NP_879720.1	Bordetella pertussis	Bordetella pertussis Tohama I	15	EV....K..IR	5	15	EVLHKAKLIIR	4	1	0	10000	9.999e-05	0.00255077	0.0418063	0.142455	>=	0.202918	0.581818	0.961538	0.241379	0.622679	0.00854143	0.0824124	>=	0.340849	0.654545	0.961538	0.37931	0.655836	-4.60775	-34.1149	15
https://www.iedb.org/epitope/912380	Linear peptide	QRDEVLPRGKLSNRG	Nucleoprotein N5H/E7A	http://www.ncbi.nlm.nih.gov/protein/CDH98262.1	Influenza A virus	Influenza A virus (A/Puerto Rico/8/1934(H1N1))	15	EV....KL..R	4	14	EVLPRGKLSNR	1	1	2	10000	0.00029997	0.00255077	0.0138248	0.126953	>=	0.282493	0.636364	0.730769	0.551724	0.637931	0.019458	0.100545	>=	0.289125	0.654545	0.461538	0.827586	0.649204	0.00368272	-36.8807	15
https://www.iedb.org/epitope/2196548	Linear peptide	DLPEEVLHKAKLIIR	hypothetical protein BP0918 [Bordetella pertussis Tohama I]	http://www.ncbi.nlm.nih.gov/protein/NP_879720.1	Bordetella pertussis	Bordetella pertussis Tohama I	15	EV....KL..R	5	15	EVLHKAKLIIR	4	1	1	10000	0.00019998	0.00255077	0.0138248	0.126953	>=	0.282493	0.636364	0.730769	0.551724	0.637931	0.019458	0.100545	>=	0.289125	0.654545	0.461538	0.827586	0.649204	0.00368272	-36.8807	15
https://www.iedb.org/epitope/2215370	Linear peptide	VGEVLQVMKLLAREG	glutamine ABC transporter ATP-binding protein [Bordetella pertussis Tohama I]	http://www.ncbi.nlm.nih.gov/protein/NP_880555.1	Bordetella pertussis	Bordetella pertussis Tohama I	15	EV....KL..R	3	13	EVLQVMKLLAR	1	1	3	10000	0.00039996	0.00257176	0.0138248	0.126953	>=	0.282493	0.636364	0.730769	0.551724	0.637931	0.019458	0.100545	>=	0.289125	0.654545	0.461538	0.827586	0.649204	0.00368272	-36.8807	15
https://www.iedb.org/epitope/2196548	Linear peptide	DLPEEVLHKAKLIIR	hypothetical protein BP0918 [Bordetella pertussis Tohama I]	http://www.ncbi.nlm.nih.gov/protein/NP_879720.1	Bordetella pertussis	Bordetella pertussis Tohama I	15	EV....KL.I	5	14	EVLHKAKLII	4	1	6	10000	0.00069993	0.00272558	0.0305071	0.13744	>=	0.242706	0.636364	0.346154	0.896552	0.642573	0.0311945	0.119192	>=	0.233422	0.6	0.923077	0.310345	0.62069	0.671146	-34.8512	15
https://www.iedb.org/epitope/580465	Linear peptide	RLEVEHAQKFITRLY	polyprotein	http://www.ncbi.nlm.nih.gov/protein/ADV92628.1	Paslahepevirus balayani	Paslahepevirus balayani	15	EV..A.K...R	3	13	EVEHAQKFITR	1	1	1	10000	0.00019998	0.00255077	0.0173551	0.130027	>=	0.250663	0.636364	0.423077	0.827586	0.645889	0.0155578	0.0956853	>=	0.281167	0.654545	0.384615	0.896552	0.667109	0.888119	-35.4685	15
https://www.iedb.org/epitope/2208984	Linear peptide	PLHFINAEVSPAVKL	50S ribosomal protein L25 [Bordetella pertussis Tohama I]	http://www.ncbi.nlm.nih.gov/protein/NP_881689.1	Bordetella pertussis	Bordetella pertussis Tohama I	15	EV..A.KL	8	15	EVSPAVKL	3	1	5	10000	0.00059994	0.00267067	0.0102679	0.124688	>=	0.267905	0.618182	0.923077	0.344828	0.649867	0.0169673	0.0982538	>=	0.306366	0.636364	0.961538	0.344828	0.631963	0.193212	-37.0565	15
https://www.iedb.org/epitope/886172	Linear peptide	LEVRHRDSLKIRLGERHP	Protein U68	http://www.ncbi.nlm.nih.gov/protein/Q9QJ18.1	Human betaherpesvirus 6B	Human betaherpesvirus 6B	18	EVR....L.I	2	11	EVRHRDSLKI	6	1	1	10000	0.00019998	0.00255077	0.029819	0.13744	>=	0.316976	0.654545	0.730769	0.586207	0.647215	0.00634708	0.0769504	>=	0.310345	0.636364	1	0.310345	0.656499	-5.67708	-34.6808	15
https://www.iedb.org/epitope/886375	Linear peptide	RQSISKDLEVRHRDSLKI	Protein U68	http://www.ncbi.nlm.nih.gov/protein/Q9QJ18.1	Human betaherpesvirus 6B	Human betaherpesvirus 6B	18	EVR....L.I	9	18	EVRHRDSLKI	2	1	0	10000	9.999e-05	0.00255077	0.029819	0.13744	>=	0.316976	0.654545	0.730769	0.586207	0.647215	0.00634708	0.0769504	>=	0.310345	0.636364	1	0.310345	0.656499	-5.67708	-34.6808	15
https://www.iedb.org/epitope/2205841	Linear peptide	LQNLLEVRGLGLLDI	HPr kinase/phosphorylase [Bordetella pertussis Tohama I]	http://www.ncbi.nlm.nih.gov/protein/NP_879527.1	Bordetella pertussis	Bordetella pertussis Tohama I	15	EVR....L.I	6	15	EVRGLGLLDI	1	1	1	10000	0.00019998	0.00255077	0.029819	0.13744	>=	0.316976	0.654545	0.730769	0.586207	0.647215	0.00634708	0.0769504	>=	0.310345	0.636364	1	0.310345	0.656499	-5.67708	-34.6808	15
https://www.iedb.org/epitope/145877	Linear peptide	LPEEEVRSFFKLGEQ	ORF1	http://www.ncbi.nlm.nih.gov/protein/AAU88153.1	Human parvovirus 4	Human parvovirus 4	15	EVR...KL	5	12	EVRSFFKL	1	1	1	10000	0.00019998	0.00255077	0.0329578	0.137759	>=	0.297082	0.654545	0.538462	0.758621	0.649867	0.0126874	0.0902318	>=	0.271883	0.618182	0.961538	0.310345	0.648541	-2.07963	-36.6265	15
https://www.iedb.org/epitope/2196953	Linear peptide	DVKREVRRAHSNALR	phosphoenolpyruvate-protein phosphotransferase [Bordetella pertussis Tohama I]	http://www.ncbi.nlm.nih.gov/protein/NP_880238.1	Bordetella pertussis	Bordetella pertussis Tohama I	15	EVR.A.....R	5	15	EVRRAHSNALR	1	1	11	10000	0.00119988	0.00310143	0.0196393	0.130642	>=	0.275862	0.618182	1	0.275862	0.648541	0.0372943	0.12556	>=	0.267905	0.618182	0.923077	0.344828	0.596817	-2.74099	-33.0888	15
https://www.iedb.org/epitope/140868	Linear peptide	HLINTNGSWHINSTA	polyprotein	http://www.ncbi.nlm.nih.gov/protein/ACO42628.1	Hepacivirus hominis	Hepacivirus hominis	15	H..NTN.S	1	8	HLINTNGS	2	1	12	10000	0.00129987	0.00319598	0.0130624	0.126953	>=	0.367374	0.672727	0.884615	0.482759	0.655172	0.0247424	0.109201	>=	0.33687	0.654545	0.923077	0.413793	0.65252	-8.1704	0.905889	4
https://www.iedb.org/epitope/2211736	Linear peptide	RPLVIVPPNINKYYI	poly-beta-hydroxybutyrate polymerase [Bordetella pertussis Tohama I]	http://www.ncbi.nlm.nih.gov/protein/NP_879925.1	Bordetella pertussis	Bordetella pertussis Tohama I	15	IV.PNI	5	10	IVPPNI	2	1	56	10000	0.00569943	0.00770193	0.0202194	0.130642	>=	0.362069	0.690909	0.5	0.862069	0.700265	0.00791967	0.0824124	>=	0.416446	0.709091	0.692308	0.724138	0.737401	-4.66453	19.6949	4
https://www.iedb.org/epitope/229188	Linear peptide	EQPKPAPAPQPEKPA	pneumococcal surface protein A	http://www.ncbi.nlm.nih.gov/protein/AAL92492.1	Streptococcus pneumoniae	Streptococcus pneumoniae	15	KP.P.PQ	4	10	KPAPAPQ	6	1	139	10000	0.0139986	0.0161572	0.0433671	0.143249	>=	0.302387	0.636364	0.923077	0.37931	0.649867	0.0259847	0.112421	>=	0.367374	0.672727	0.884615	0.482759	0.68435	10.0302	-15.5797	0
https://www.iedb.org/epitope/461363	Linear peptide	PAPKPEQPAEQPKPAPAPQPAPAPKPEKT	cell surface protein, partial	http://www.ncbi.nlm.nih.gov/protein/WP_050307999.1	Streptococcus pneumoniae	Streptococcus pneumoniae	29	KP.P.PQ	13	19	KPAPAPQ	4	1	171	10000	0.0171983	0.018881	0.0433671	0.143249	>=	0.302387	0.636364	0.923077	0.37931	0.649867	0.0259847	0.112421	>=	0.367374	0.672727	0.884615	0.482759	0.68435	10.0302	-15.5797	0
https://www.iedb.org/epitope/741823	Linear peptide	PPKTGPPKTSSEPVRCNRHD	Envelope glycoprotein C	http://www.ncbi.nlm.nih.gov/protein/Q89730.1	Human alphaherpesvirus 2	Human alphaherpesvirus 2	20	KTGP...S	3	10	KTGPPKTS	6	1	29	10000	0.0029997	0.00485577	0.0264305	0.13744	>=	0.31565	0.672727	0.384615	0.931034	0.647215	0.0221392	0.10481	>=	0.277188	0.654545	0.346154	0.931034	0.649867	-4.60973	-11.2956	4
https://www.iedb.org/epitope/741984	Linear peptide	SKASTAKPAPPPKTGPPKTS	Envelope glycoprotein C	http://www.ncbi.nlm.nih.gov/protein/Q89730.1	Human alphaherpesvirus 2	Human alphaherpesvirus 2	20	KTGP...S	13	20	KTGPPKTS	6	1	11	10000	0.00119988	0.00310143	0.0264305	0.13744	>=	0.31565	0.672727	0.384615	0.931034	0.647215	0.0221392	0.10481	>=	0.277188	0.654545	0.346154	0.931034	0.649867	-4.60973	-11.2956	4
https://www.iedb.org/epitope/118347	Linear peptide	FGEVVFKAYDSFLQLEQQINDLKVRAERNKFAAAKLAAARRKLYKREVAAG	RNA polymerase sigma factor SigA	https://ontology.iedb.org/ontology/ONTIE_0002396	Chlamydia trachomatis	Chlamydia trachomatis	51	L..E...ND.K	13	23	LQLEQQINDLK	1	1	3	10000	0.00039996	0.00257176	0.00553441	0.119753	>=	0.481432	0.745455	0.653846	0.827586	0.706897	0.0142513	0.0928062	>=	0.462865	0.727273	0.807692	0.655172	0.723475	-8.50052	-6.80987	0
https://www.iedb.org/epitope/1614454	Linear peptide	MNSLLAELNRLGVAH	Protein UL91	https://www.uniprot.org/uniprot/P16797.1	Human betaherpesvirus 5	Human betaherpesvirus 5	15	LNRLG	8	12	LNRLG	1	1	145	10000	0.0145985	0.016763	0.0412305	0.142271	>=	0.290451	0.636364	0.807692	0.482759	0.649867	0.00502456	0.0762915	>=	0.355438	0.672727	0.769231	0.586207	0.698276	-9.29079	6.52017	4
https://www.iedb.org/epitope/2205551	Linear peptide	LNRLGLFQSAAAVPA	glycosyl transferase family protein [Bordetella pertussis]	http://www.ncbi.nlm.nih.gov/protein/CRI70590.1	Bordetella pertussis	Bordetella pertussis	15	LNRLG	1	5	LNRLG	1	1	327	10000	0.0327967	0.0344445	0.0412305	0.142271	>=	0.290451	0.636364	0.807692	0.482759	0.649867	0.00502456	0.0762915	>=	0.355438	0.672727	0.769231	0.586207	0.698276	-9.29079	6.52017	4
https://www.iedb.org/epitope/51963	Linear peptide	QPSASASVLSPTEDDVVSPA	phosphoprotein 150	http://www.ncbi.nlm.nih.gov/protein/AAA45992.1	Human betaherpesvirus 5	Human betaherpesvirus 5	20	LSP....V.S	9	18	LSPTEDDVVS	3	1	17	10000	0.00179982	0.00371495	0.0145994	0.126953	>=	0.428382	0.709091	0.807692	0.62069	0.72679	0.0379128	0.126293	>=	0.340849	0.654545	0.961538	0.37931	0.639257	2.44405	-22.0437	0
https://www.iedb.org/epitope/2194898	Linear peptide	ARFFTLSPDLLPVLS	hypothetical protein BP0060 [Bordetella pertussis Tohama I]	http://www.ncbi.nlm.nih.gov/protein/NP_878967.1	Bordetella pertussis	Bordetella pertussis Tohama I	15	LSP....V.S	6	15	LSPDLLPVLS	1	1	13	10000	0.00139986	0.00328297	0.0145994	0.126953	>=	0.428382	0.709091	0.807692	0.62069	0.72679	0.0379128	0.126293	>=	0.340849	0.654545	0.961538	0.37931	0.639257	2.44405	-22.0437	0
https://www.iedb.org/epitope/2198111	Linear peptide	EVMRLVLPRDQQLPS	hypothetical protein BP1239 [Bordetella pertussis Tohama I]	http://www.ncbi.nlm.nih.gov/protein/NP_880011.1	Bordetella pertussis	Bordetella pertussis Tohama I	15	LVL..DQ	5	11	LVLPRDQ	1	1	8	10000	0.00089991	0.0028435	0.0135316	0.126953	>=	0.306366	0.636364	0.961538	0.344828	0.688329	0.0308603	0.118771	>=	0.413793	0.690909	1	0.413793	0.598143	-24.414	17.0322	14
https://www.iedb.org/epitope/14233	Linear peptide	ESPNFTKKSI	uracil-DNA glycosylase	http://www.ncbi.nlm.nih.gov/protein/AAO89388.1	Vaccinia virus	Vaccinia virus WR	10	P..T.KSI	3	10	PNFTKKSI	1	1	6	10000	0.00069993	0.00272558	0.0105854	0.124688	>=	0.404509	0.709091	0.576923	0.827586	0.683024	0.00724569	0.080214	>=	0.298408	0.636364	0.884615	0.413793	0.648541	-9.295	-15.6724	6
https://www.iedb.org/epitope/88966	Linear peptide	SPNFTKKSI	Uracil-DNA glycosylase	http://www.ncbi.nlm.nih.gov/protein/P04303.2	Vaccinia virus	Vaccinia virus WR	9	P..T.KSI	2	9	PNFTKKSI	1	1	2	10000	0.00029997	0.00255077	0.0105854	0.124688	>=	0.404509	0.709091	0.576923	0.827586	0.683024	0.00724569	0.080214	>=	0.298408	0.636364	0.884615	0.413793	0.648541	-9.295	-15.6724	6
https://www.iedb.org/epitope/112818	Linear peptide	PRSEPDTGNPCHTTKLLHRDSVDSAPILTAFNSSHKGRINCNSNT	Regulatory protein E2	http://www.ncbi.nlm.nih.gov/protein/P03120.1	Alphapapillomavirus 9	Human papillomavirus 16	45	P.HTT..L	10	17	PCHTTKLL	23	1	12	10000	0.00129987	0.00319598	0.0329464	0.137759	>=	0.307692	0.672727	0.307692	1	0.619363	0.000620831	0.0508002	>=	0.370027	0.690909	0.576923	0.793103	0.745358	-4.6978	-15.8724	6
https://www.iedb.org/epitope/113711	Linear peptide	PRSEPDTGNPCHTTKLLHRDSVDSAPILTA	Regulatory protein E2	http://www.ncbi.nlm.nih.gov/protein/P03120.1	Alphapapillomavirus 9	Human papillomavirus 16	30	P.HTT..L	10	17	PCHTTKLL	23	1	7	10000	0.00079992	0.0027899	0.0329464	0.137759	>=	0.307692	0.672727	0.307692	1	0.619363	0.000620831	0.0508002	>=	0.370027	0.690909	0.576923	0.793103	0.745358	-4.6978	-15.8724	6
https://www.iedb.org/epitope/174219	Linear peptide	PDTGNPCHTTKLLHRD	E2 protein	http://www.ncbi.nlm.nih.gov/protein/ACS92695.1	Alphapapillomavirus 9	Human papillomavirus 16	16	P.HTT..L	6	13	PCHTTKLL	23	1	11	10000	0.00119988	0.00310143	0.0329464	0.137759	>=	0.307692	0.672727	0.307692	1	0.619363	0.000620831	0.0508002	>=	0.370027	0.690909	0.576923	0.793103	0.745358	-4.6978	-15.8724	6
https://www.iedb.org/epitope/911815	Linear peptide	NPCHTTKLL	E2	http://www.ncbi.nlm.nih.gov/protein/AAD33255.1	Alphapapillomavirus 9	Human papillomavirus 16	9	P.HTT..L	2	9	PCHTTKLL	12	1	7	10000	0.00079992	0.0027899	0.0329464	0.137759	>=	0.307692	0.672727	0.307692	1	0.619363	0.000620831	0.0508002	>=	0.370027	0.690909	0.576923	0.793103	0.745358	-4.6978	-15.8724	6
https://www.iedb.org/epitope/694305	Linear peptide	EPAHTTPAGRSTVIL	EBNA-3C	http://www.ncbi.nlm.nih.gov/protein/YP_001129465.1	human gammaherpesvirus 4	human gammaherpesvirus 4	15	P.HTT.A	2	8	PAHTTPA	1	1	64	10000	0.00649935	0.00854638	0.0412575	0.142271	>=	0.274536	0.636364	0.653846	0.62069	0.644562	0.00154035	0.0668305	>=	0.354111	0.690909	0.423077	0.931034	0.698939	-6.14961	-18.6113	1
https://www.iedb.org/epitope/696355	Linear peptide	SEPVEPAHTTPAGRS	EBNA-3C	http://www.ncbi.nlm.nih.gov/protein/YP_001129465.1	human gammaherpesvirus 4	human gammaherpesvirus 4	15	P.HTT.A	6	12	PAHTTPA	1	1	89	10000	0.0089991	0.0109895	0.0412575	0.142271	>=	0.274536	0.636364	0.653846	0.62069	0.644562	0.00154035	0.0668305	>=	0.354111	0.690909	0.423077	0.931034	0.698939	-6.14961	-18.6113	1
https://www.iedb.org/epitope/154346	Linear peptide	DFIWTGNPRTAPRSL	RL2	http://www.ncbi.nlm.nih.gov/protein/CAB06760.1	Human alphaherpesvirus 2	Human alphaherpesvirus 2	15	P.TAPR	8	13	PRTAPR	2	1	81	10000	0.00819918	0.0102285	0.0431189	0.143249	>=	0.254642	0.636364	0.461538	0.793103	0.612732	0.0220368	0.10481	>=	0.310345	0.636364	1	0.310345	0.64191	6.49573	-15.756	4
https://www.iedb.org/epitope/155910	Linear peptide	TGNPRTAPRSLSLGG	RL2	http://www.ncbi.nlm.nih.gov/protein/CAB06760.1	Human alphaherpesvirus 2	Human alphaherpesvirus 2	15	P.TAPR	4	9	PRTAPR	2	1	79	10000	0.0079992	0.0100533	0.0431189	0.143249	>=	0.254642	0.636364	0.461538	0.793103	0.612732	0.0220368	0.10481	>=	0.310345	0.636364	1	0.310345	0.64191	6.49573	-15.756	4
https://www.iedb.org/epitope/2212662	Linear peptide	SGFPTLLRKELLRFW	ABC transporter permease [Bordetella pertussis Tohama I]	http://www.ncbi.nlm.nih.gov/protein/NP_882265.1	Bordetella pertussis	Bordetella pertussis Tohama I	15	PT...KEL	4	11	PTLLRKEL	3	1	5	10000	0.00059994	0.00267067	0.0496479	0.148705	>=	0.278515	0.636364	0.692308	0.586207	0.637268	0.000313848	0.0437253	>=	0.381963	0.690909	0.692308	0.689655	0.744032	-6.20396	-9.48648	4
https://www.iedb.org/epitope/1621879	Linear peptide	TPTLVTNSTFSVSLV	Uncharacterized protein UL6	https://www.uniprot.org/uniprot/Q6SWC4.1	Human betaherpesvirus 5	Human betaherpesvirus 5	15	PT.V.N.T	2	9	PTLVTNST	1	1	14	10000	0.00149985	0.00338414	0.00433287	0.119753	>=	0.412467	0.709091	0.653846	0.758621	0.710875	0.00500389	0.0762915	>=	0.43634	0.709091	0.884615	0.551724	0.689655	-7.87815	6.80589	4
https://www.iedb.org/epitope/7584	Linear peptide	DALRRAAAKLGIRTRFVKRVERV	50S ribosomal protein L16	http://www.ncbi.nlm.nih.gov/protein/P28535.2	Chlamydia trachomatis	Chlamydia trachomatis	23	R.A.K..IR	5	13	RAAAKLGIR	12	1	22	10000	0.00229977	0.00421389	0.0396381	0.141675	>=	0.250663	0.636364	0.423077	0.827586	0.636605	0.0167401	0.0982538	>=	0.29443	0.636364	0.846154	0.448276	0.660477	-4.58071	-34.154	15
https://www.iedb.org/epitope/7584	Linear peptide	DALRRAAAKLGIRTRFVKRVERV	50S ribosomal protein L16	http://www.ncbi.nlm.nih.gov/protein/P28535.2	Chlamydia trachomatis	Chlamydia trachomatis	23	R.A.KL..R	5	13	RAAAKLGIR	12	1	23	10000	0.00239976	0.00429387	0.0309059	0.13744	>=	0.237401	0.6	0.961538	0.275862	0.629973	0.0205227	0.10245	>=	0.302387	0.636364	0.923077	0.37931	0.6313	-0.768925	-33.8917	15
https://www.iedb.org/epitope/1347343	Linear peptide	RLADVLIKR	single-stranded DNA-binding protein	http://www.ncbi.nlm.nih.gov/protein/ACZ80309.1	Human betaherpesvirus 5	Human betaherpesvirus 5	9	R.AD.L..R	1	9	RLADVLIKR	1	1	4	10000	0.00049995	0.0025931	0.0118612	0.126565	>=	0.328912	0.654545	0.846154	0.482759	0.629973	0.0203174	0.10245	>=	0.267905	0.618182	0.923077	0.344828	0.6313	-2.66021	-38.1211	15
https://www.iedb.org/epitope/2193744	Linear peptide	AGWFRTLDGLIIRTM	peptide ABC transporter permease [Bordetella pertussis Tohama I]	http://www.ncbi.nlm.nih.gov/protein/NP_881725.1	Bordetella pertussis	Bordetella pertussis Tohama I	15	RT.D...IR	5	13	RTLDGLIIR	4	1	2	10000	0.00029997	0.00255077	0.0318664	0.13744	>=	0.289125	0.654545	0.461538	0.827586	0.65252	0.00976538	0.0846933	>=	0.275862	0.618182	1	0.275862	0.649867	1.60734	-33.0869	15
https://www.iedb.org/epitope/2193744	Linear peptide	AGWFRTLDGLIIRTM	peptide ABC transporter permease [Bordetella pertussis Tohama I]	http://www.ncbi.nlm.nih.gov/protein/NP_881725.1	Bordetella pertussis	Bordetella pertussis Tohama I	15	RT.D.L..R	5	13	RTLDGLIIR	4	1	2	10000	0.00029997	0.00255077	0.0168292	0.128933	>=	0.289125	0.654545	0.461538	0.827586	0.657825	0.037203	0.125477	>=	0.271883	0.618182	0.961538	0.310345	0.580902	-3.14818	-36.987	15
https://www.iedb.org/epitope/2193744	Linear peptide	AGWFRTLDGLIIRTM	peptide ABC transporter permease [Bordetella pertussis Tohama I]	http://www.ncbi.nlm.nih.gov/protein/NP_881725.1	Bordetella pertussis	Bordetella pertussis Tohama I	15	RT.D.L.I	5	12	RTLDGLII	4	1	22	10000	0.00229977	0.00421389	0.0270331	0.13744	>=	0.220159	0.618182	0.461538	0.758621	0.611406	0.0229051	0.10481	>=	0.306366	0.636364	0.961538	0.344828	0.618037	-2.81534	-37.9935	15
https://www.iedb.org/epitope/871722	Linear peptide	APKNRIRRTAKKDAKRQ	putative fusion protein	http://www.ncbi.nlm.nih.gov/protein/NP_050230.1	Human betaherpesvirus 6B	Human betaherpesvirus 6B	17	RTA.K...R	8	16	RTAKKDAKR	1	1	54	10000	0.00549945	0.00751455	0.0129702	0.126953	>=	0.275862	0.618182	1	0.275862	0.651194	0.019636	0.100695	>=	0.285146	0.654545	0.423077	0.862069	0.640584	-0.570294	-36.3476	15
https://www.iedb.org/epitope/2198364	Linear peptide	FEEFRTADVVAARLQ	hydrolase [Bordetella pertussis Tohama I]	http://www.ncbi.nlm.nih.gov/protein/NP_881409.1	Bordetella pertussis	Bordetella pertussis Tohama I	15	RTAD....R	5	13	RTADVVAAR	2	1	5	10000	0.00059994	0.00267067	0.00614292	0.120278	>=	0.297082	0.654545	0.538462	0.758621	0.67374	0.0423386	0.132018	>=	0.251989	0.618182	0.769231	0.482759	0.635279	-4.04322	-35.8139	15
https://www.iedb.org/epitope/535697	Linear peptide	ESVDFKDIKDSLGYDKSHQF	cell envelope proteinase A	http://www.ncbi.nlm.nih.gov/protein/ABD72239.1	Streptococcus pyogenes	Streptococcus pyogenes	20	S.G..KS.Q	11	19	SLGYDKSHQ	1	1	3	10000	0.00039996	0.00257176	0.0196579	0.130642	>=	0.298408	0.636364	0.884615	0.413793	0.655172	0.0184729	0.100404	>=	0.320955	0.654545	0.769231	0.551724	0.653846	-2.83927	33.46	5
https://www.iedb.org/epitope/537835	Linear peptide	SLGYDKSHQFAYVKESTDAG	cell envelope proteinase A	http://www.ncbi.nlm.nih.gov/protein/ABD72239.1	Streptococcus pyogenes	Streptococcus pyogenes	20	S.G..KS.Q	1	9	SLGYDKSHQ	1	1	4	10000	0.00049995	0.0025931	0.0196579	0.130642	>=	0.298408	0.636364	0.884615	0.413793	0.655172	0.0184729	0.100404	>=	0.320955	0.654545	0.769231	0.551724	0.653846	-2.83927	33.46	5
https://www.iedb.org/epitope/566377	Linear peptide	QASGPVHTTKPQALG	polyprotein	http://www.ncbi.nlm.nih.gov/protein/ABO76708.1	Rhinovirus C	rhinovirus C3	15	S.P.HTT	3	9	SGPVHTT	34	1	12	10000	0.00129987	0.00319598	0.0162499	0.128394	>=	0.267905	0.618182	0.923077	0.344828	0.647215	0.00333911	0.0707031	>=	0.388594	0.709091	0.423077	0.965517	0.681698	-1.54137	-17.3249	6
https://www.iedb.org/epitope/566481	Linear peptide	VVPDTQASGPVHTTK	polyprotein	http://www.ncbi.nlm.nih.gov/protein/ABO76708.1	Rhinovirus C	rhinovirus C3	15	S.P.HTT	8	14	SGPVHTT	22	1	14	10000	0.00149985	0.00338414	0.0162499	0.128394	>=	0.267905	0.618182	0.923077	0.344828	0.647215	0.00333911	0.0707031	>=	0.388594	0.709091	0.423077	0.965517	0.681698	-1.54137	-17.3249	6
https://www.iedb.org/epitope/61802	Linear peptide	STNTNNSLL	Host range protein 1	http://www.ncbi.nlm.nih.gov/protein/P04297.2	Vaccinia virus	Vaccinia virus WR	9	T.TN.SL	2	8	TNTNNSL	1	1	22	10000	0.00229977	0.00421389	0.0350354	0.140291	>=	0.298408	0.636364	0.884615	0.413793	0.644562	0.0486945	0.138643	>=	0.298408	0.636364	0.884615	0.413793	0.619363	7.73555	-11.5415	4
https://www.iedb.org/epitope/65449	Linear peptide	TNTNNSLLFI	Host range protein 1	http://www.ncbi.nlm.nih.gov/protein/P04297.2	Vaccinia virus	Vaccinia virus WR	10	T.TN.SL	1	7	TNTNNSL	1	1	27	10000	0.00279972	0.00466994	0.0350354	0.140291	>=	0.298408	0.636364	0.884615	0.413793	0.644562	0.0486945	0.138643	>=	0.298408	0.636364	0.884615	0.413793	0.619363	7.73555	-11.5415	4
https://www.iedb.org/epitope/2214300	Linear peptide	TMTNDSLISVPLFVF	membrane protein [Bordetella pertussis Tohama I]	http://www.ncbi.nlm.nih.gov/protein/NP_880420.1	Bordetella pertussis	Bordetella pertussis Tohama I	15	T.TN.SL	1	7	TMTNDSL	2	1	10	10000	0.00109989	0.00305797	0.0350354	0.140291	>=	0.298408	0.636364	0.884615	0.413793	0.644562	0.0486945	0.138643	>=	0.298408	0.636364	0.884615	0.413793	0.619363	7.73555	-11.5415	4
https://www.iedb.org/epitope/20191	Linear peptide	GHVDMMILLLDYMTSTNTNN	K1L; putative	http://www.ncbi.nlm.nih.gov/protein/AAA48005.1	Vaccinia virus	Vaccinia virus Copenhagen	20	T.TNTN	14	19	TSTNTN	1	1	158	10000	0.0158984	0.0179521	0.0388876	0.141305	>=	0.297082	0.654545	0.538462	0.758621	0.636605	0.0195533	0.100545	>=	0.298408	0.636364	0.884615	0.413793	0.660477	8.02191	-11.2915	4
https://www.iedb.org/epitope/27171	Linear peptide	ILLLDYMTSTNTNNS	Host range protein 1	http://www.ncbi.nlm.nih.gov/protein/P04297.2	Vaccinia virus	Vaccinia virus WR	15	T.TNTN	8	13	TSTNTN	1	1	165	10000	0.0165983	0.0184557	0.0388876	0.141305	>=	0.297082	0.654545	0.538462	0.758621	0.636605	0.0195533	0.100545	>=	0.298408	0.636364	0.884615	0.413793	0.660477	8.02191	-11.2915	4
https://www.iedb.org/epitope/43229	Linear peptide	NANKTNTNTNTN	Probable endopeptidase p60	https://www.uniprot.org/uniprot/P21171.2	Listeria monocytogenes	Listeria monocytogenes EGD-e	12	T.TNTN	5	10	TNTNTN	1	1	994	10000	0.0994901	0.100471	0.0388876	0.141305	>=	0.297082	0.654545	0.538462	0.758621	0.636605	0.0195533	0.100545	>=	0.298408	0.636364	0.884615	0.413793	0.660477	8.02191	-11.2915	4
https://www.iedb.org/epitope/44608	Linear peptide	NKTNTNTNTNTN	Probable endopeptidase p60	https://www.uniprot.org/uniprot/P21171.2	Listeria monocytogenes	Listeria monocytogenes EGD-e	12	T.TNTN	3	8	TNTNTN	1	1	993	10000	0.0993901	0.100386	0.0388876	0.141305	>=	0.297082	0.654545	0.538462	0.758621	0.636605	0.0195533	0.100545	>=	0.298408	0.636364	0.884615	0.413793	0.660477	8.02191	-11.2915	4
https://www.iedb.org/epitope/46182	Linear peptide	NTNANKTNTNTN	Probable endopeptidase p60	https://www.uniprot.org/uniprot/P21171.2	Listeria monocytogenes	Listeria monocytogenes EGD-e	12	T.TNTN	7	12	TNTNTN	1	1	660	10000	0.0660934	0.067179	0.0388876	0.141305	>=	0.297082	0.654545	0.538462	0.758621	0.636605	0.0195533	0.100545	>=	0.298408	0.636364	0.884615	0.413793	0.660477	8.02191	-11.2915	4
https://www.iedb.org/epitope/59930	Linear peptide	SNTNTNTNSNTN	Probable endopeptidase p60	https://www.uniprot.org/uniprot/P21171.2	Listeria monocytogenes	Listeria monocytogenes EGD-e	12	T.TNTN	3	8	TNTNTN	2	1	1008	10000	0.10089	0.101671	0.0388876	0.141305	>=	0.297082	0.654545	0.538462	0.758621	0.636605	0.0195533	0.100545	>=	0.298408	0.636364	0.884615	0.413793	0.660477	8.02191	-11.2915	4
https://www.iedb.org/epitope/65432	Linear peptide	TNSNTNTNTNSN	Probable endopeptidase p60	https://www.uniprot.org/uniprot/P21171.2	Listeria monocytogenes	Listeria monocytogenes EGD-e	12	T.TNTN	5	10	TNTNTN	2	1	1052	10000	0.105289	0.105899	0.0388876	0.141305	>=	0.297082	0.654545	0.538462	0.758621	0.636605	0.0195533	0.100545	>=	0.298408	0.636364	0.884615	0.413793	0.660477	8.02191	-11.2915	4
https://www.iedb.org/epitope/65453	Linear peptide	TNTNSNTNTNTN	Probable endopeptidase p60	https://www.uniprot.org/uniprot/P21171.2	Listeria monocytogenes	Listeria monocytogenes EGD-e	12	T.TNTN	7	12	TNTNTN	2	1	992	10000	0.0992901	0.100301	0.0388876	0.141305	>=	0.297082	0.654545	0.538462	0.758621	0.636605	0.0195533	0.100545	>=	0.298408	0.636364	0.884615	0.413793	0.660477	8.02191	-11.2915	4
https://www.iedb.org/epitope/65454	Linear peptide	TNTNTNNTNTNT	Probable endopeptidase p60	https://www.uniprot.org/uniprot/P21171.2	Listeria monocytogenes	Listeria monocytogenes EGD-e	12	T.TNTN	1	6	TNTNTN	2	1	1962	10000	0.19628	0.196626	0.0388876	0.141305	>=	0.297082	0.654545	0.538462	0.758621	0.636605	0.0195533	0.100545	>=	0.298408	0.636364	0.884615	0.413793	0.660477	8.02191	-11.2915	4
https://www.iedb.org/epitope/65455	Linear peptide	TNTNTNSNTNAN	Probable endopeptidase p60	https://www.uniprot.org/uniprot/P21171.2	Listeria monocytogenes	Listeria monocytogenes EGD-e	12	T.TNTN	1	6	TNTNTN	1	1	494	10000	0.0494951	0.0508121	0.0388876	0.141305	>=	0.297082	0.654545	0.538462	0.758621	0.636605	0.0195533	0.100545	>=	0.298408	0.636364	0.884615	0.413793	0.660477	8.02191	-11.2915	4
https://www.iedb.org/epitope/65456	Linear peptide	TNTNTNTNNTNT	Probable endopeptidase p60	https://www.uniprot.org/uniprot/P21171.2	Listeria monocytogenes	Listeria monocytogenes EGD-e	12	T.TNTN	1	6	TNTNTN	2	1	2026	10000	0.20268	0.202939	0.0388876	0.141305	>=	0.297082	0.654545	0.538462	0.758621	0.636605	0.0195533	0.100545	>=	0.298408	0.636364	0.884615	0.413793	0.660477	8.02191	-11.2915	4
https://www.iedb.org/epitope/65457	Linear peptide	TNTNTNTNTNNT	Probable endopeptidase p60	https://www.uniprot.org/uniprot/P21171.2	Listeria monocytogenes	Listeria monocytogenes EGD-e	12	T.TNTN	1	6	TNTNTN	2	1	1502	10000	0.150285	0.15084	0.0388876	0.141305	>=	0.297082	0.654545	0.538462	0.758621	0.636605	0.0195533	0.100545	>=	0.298408	0.636364	0.884615	0.413793	0.660477	8.02191	-11.2915	4
https://www.iedb.org/epitope/194758	Linear peptide	PANAATNASKRQAIDASVDA	lipoprotein	http://www.ncbi.nlm.nih.gov/protein/YP_108067.1	Burkholderia pseudomallei	Burkholderia pseudomallei K96243	20	TN.SK.Q	6	12	TNASKRQ	2	1	8	10000	0.00089991	0.0028435	0.006273	0.120278	>=	0.493369	0.745455	0.769231	0.724138	0.740716	0.0344455	0.123982	>=	0.234748	0.636364	0.269231	0.965517	0.603448	-0.53467	-9.52988	4
https://www.iedb.org/epitope/159081	Linear peptide	RTNYSKQDLY	polymerase subunit L	http://www.ncbi.nlm.nih.gov/protein/AAC14905.1	human respiratory syncytial virus	human respiratory syncytial virus	10	TN.SKQ	2	7	TNYSKQ	2	1	13	10000	0.00139986	0.00328297	0.0107679	0.124688	>=	0.298408	0.636364	0.884615	0.413793	0.672414	0.00223034	0.0707031	>=	0.319629	0.672727	0.423077	0.896552	0.69496	-0.962932	-9.0072	4
https://www.iedb.org/epitope/71438	Linear peptide	VTPDTYGSL	virion core protein	http://www.ncbi.nlm.nih.gov/protein/AAO89387.1	Vaccinia virus	Vaccinia virus WR	9	TPDT..S	2	8	TPDTYGS	1	1	14	10000	0.00149985	0.00338414	0.0311857	0.13744	>=	0.275862	0.618182	1	0.275862	0.576923	0.027738	0.114229	>=	0.374005	0.690909	0.615385	0.758621	0.677719	2.89996	-5.99062	4
https://www.iedb.org/epitope/88500	Linear peptide	SEYIVTPDTYGSLCV	27 kDa virion core protein	http://www.ncbi.nlm.nih.gov/protein/P04302.1	Vaccinia virus	Vaccinia virus WR	15	TPDT..S	6	12	TPDTYGS	1	1	7	10000	0.00079992	0.0027899	0.0311857	0.13744	>=	0.275862	0.618182	1	0.275862	0.576923	0.027738	0.114229	>=	0.374005	0.690909	0.615385	0.758621	0.677719	2.89996	-5.99062	4
https://www.iedb.org/epitope/910867	Linear peptide	ASQYRFTTPDTYSSA	Genome polyprotein	http://www.ncbi.nlm.nih.gov/protein/Q82122.4	Rhinovirus A	rhinovirus A16	15	TPDT..S	8	14	TPDTYSS	1	1	39	10000	0.0039996	0.00593061	0.0311857	0.13744	>=	0.275862	0.618182	1	0.275862	0.576923	0.027738	0.114229	>=	0.374005	0.690909	0.615385	0.758621	0.677719	2.89996	-5.99062	4
https://www.iedb.org/epitope/911441	Linear peptide	RFTTPDTYSSAGYIT	Genome polyprotein	http://www.ncbi.nlm.nih.gov/protein/Q82122.4	Rhinovirus A	rhinovirus A16	15	TPDT..S	4	10	TPDTYSS	1	1	34	10000	0.00349965	0.00536361	0.0311857	0.13744	>=	0.275862	0.618182	1	0.275862	0.576923	0.027738	0.114229	>=	0.374005	0.690909	0.615385	0.758621	0.677719	2.89996	-5.99062	4
https://www.iedb.org/epitope/4297	Linear peptide	ASAAKTPPTTPAPTT	envelope glycoprotein G	http://www.ncbi.nlm.nih.gov/protein/NP_044534.1	Human alphaherpesvirus 2	Human alphaherpesvirus 2	15	TPPT.P	6	11	TPPTTP	1	1	804	10000	0.080492	0.0816945	0.00577495	0.119753	>=	0.319629	0.672727	0.423077	0.896552	0.696286	0.018335	0.100404	>=	0.301061	0.654545	0.576923	0.724138	0.667109	8.85013	-13.8277	4
https://www.iedb.org/epitope/46268	Linear peptide	NTSSASAAKTPPTTPAPTTP	envelope glycoprotein G	http://www.ncbi.nlm.nih.gov/protein/NP_044534.1	Human alphaherpesvirus 2	Human alphaherpesvirus 2	20	TPPT.P	10	15	TPPTTP	1	1	1000	10000	0.10009	0.100913	0.00577495	0.119753	>=	0.319629	0.672727	0.423077	0.896552	0.696286	0.018335	0.100404	>=	0.301061	0.654545	0.576923	0.724138	0.667109	8.85013	-13.8277	4
https://www.iedb.org/epitope/53995	Linear peptide	RGTARTPPTDPKTHPHGPAD	envelope glycoprotein G	http://www.ncbi.nlm.nih.gov/protein/NP_044534.1	Human alphaherpesvirus 2	Human alphaherpesvirus 2	20	TPPT.P	6	11	TPPTDP	5	1	178	10000	0.0178982	0.0194749	0.00577495	0.119753	>=	0.319629	0.672727	0.423077	0.896552	0.696286	0.018335	0.100404	>=	0.301061	0.654545	0.576923	0.724138	0.667109	8.85013	-13.8277	4
https://www.iedb.org/epitope/65593	Linear peptide	TPGTRGTARTPPTDP	envelope glycoprotein G	http://www.ncbi.nlm.nih.gov/protein/NP_044534.1	Human alphaherpesvirus 2	Human alphaherpesvirus 2	15	TPPT.P	10	15	TPPTDP	1	1	168	10000	0.0168983	0.0186598	0.00577495	0.119753	>=	0.319629	0.672727	0.423077	0.896552	0.696286	0.018335	0.100404	>=	0.301061	0.654545	0.576923	0.724138	0.667109	8.85013	-13.8277	4
https://www.iedb.org/epitope/95472	Linear peptide	IPTPPTDPVYQDLPTPPSIP	cell surface antigen I/II	http://www.ncbi.nlm.nih.gov/protein/CAA35253.1	Streptococcus mutans	Streptococcus mutans	20	TPPT.P	3	8	TPPTDP	1	1	509	10000	0.0509949	0.0521548	0.00577495	0.119753	>=	0.319629	0.672727	0.423077	0.896552	0.696286	0.018335	0.100404	>=	0.301061	0.654545	0.576923	0.724138	0.667109	8.85013	-13.8277	4
https://www.iedb.org/epitope/95622	Linear peptide	NKPVEPTYEVIPTPPTDPVY	cell surface antigen I/II	http://www.ncbi.nlm.nih.gov/protein/CAA35253.1	Streptococcus mutans	Streptococcus mutans	20	TPPT.P	13	18	TPPTDP	2	1	489	10000	0.0489951	0.0503567	0.00577495	0.119753	>=	0.319629	0.672727	0.423077	0.896552	0.696286	0.018335	0.100404	>=	0.301061	0.654545	0.576923	0.724138	0.667109	8.85013	-13.8277	4
https://www.iedb.org/epitope/100952	Linear peptide	IPTPPTDPVY	Major cell-surface adhesin PAc precursor (Antigen I/II)	http://www.ncbi.nlm.nih.gov/protein/P11657.1	Streptococcus mutans	Streptococcus mutans	10	TPPT.P	3	8	TPPTDP	1	1	520	10000	0.0520948	0.0531579	0.00577495	0.119753	>=	0.319629	0.672727	0.423077	0.896552	0.696286	0.018335	0.100404	>=	0.301061	0.654545	0.576923	0.724138	0.667109	8.85013	-13.8277	4
https://www.iedb.org/epitope/102722	Linear peptide	PNKPVEPTYEVIPTPPTDPV	Cell surface antigen I/II	http://www.ncbi.nlm.nih.gov/protein/P23504.2	Streptococcus mutans	Streptococcus mutans	20	TPPT.P	14	19	TPPTDP	3	1	498	10000	0.049895	0.0511891	0.00577495	0.119753	>=	0.319629	0.672727	0.423077	0.896552	0.696286	0.018335	0.100404	>=	0.301061	0.654545	0.576923	0.724138	0.667109	8.85013	-13.8277	4
https://www.iedb.org/epitope/102898	Linear peptide	VIPTPPTDPVYQDLPTPPSV	Cell surface antigen I/II	http://www.ncbi.nlm.nih.gov/protein/P23504.2	Streptococcus mutans	Streptococcus mutans	20	TPPT.P	4	9	TPPTDP	1	1	473	10000	0.0473953	0.048841	0.00577495	0.119753	>=	0.319629	0.672727	0.423077	0.896552	0.696286	0.018335	0.100404	>=	0.301061	0.654545	0.576923	0.724138	0.667109	8.85013	-13.8277	4
https://www.iedb.org/epitope/145765	Linear peptide	ELQETPPTTPSEVIE	ORF1	http://www.ncbi.nlm.nih.gov/protein/AAU88153.1	Human parvovirus 4	Human parvovirus 4	15	TPPT.P	5	10	TPPTTP	1	1	650	10000	0.0650935	0.066195	0.00577495	0.119753	>=	0.319629	0.672727	0.423077	0.896552	0.696286	0.018335	0.100404	>=	0.301061	0.654545	0.576923	0.724138	0.667109	8.85013	-13.8277	4
https://www.iedb.org/epitope/145963	Linear peptide	QKKRRELQETPPTTP	ORF1	http://www.ncbi.nlm.nih.gov/protein/AAU88153.1	Human parvovirus 4	Human parvovirus 4	15	TPPT.P	10	15	TPPTTP	1	1	526	10000	0.0526947	0.0537175	0.00577495	0.119753	>=	0.319629	0.672727	0.423077	0.896552	0.696286	0.018335	0.100404	>=	0.301061	0.654545	0.576923	0.724138	0.667109	8.85013	-13.8277	4
https://www.iedb.org/epitope/511987	Linear peptide	ASAAKTPPTTPAPTTPPPTS + GAL(T10)	envelope glycoprotein G	http://www.ncbi.nlm.nih.gov/protein/YP_009137216.1	Human alphaherpesvirus 2	Human alphaherpesvirus 2	31	TPPT.P	6	11	TPPTTP	1	1	2356	10000	0.235676	0.23579	0.00577495	0.119753	>=	0.319629	0.672727	0.423077	0.896552	0.696286	0.018335	0.100404	>=	0.301061	0.654545	0.576923	0.724138	0.667109	8.85013	-13.8277	4
https://www.iedb.org/epitope/511988	Linear peptide	ASAAKTPPTTPAPTTPPPTS + GAL(T15)	envelope glycoprotein G	http://www.ncbi.nlm.nih.gov/protein/YP_009137216.1	Human alphaherpesvirus 2	Human alphaherpesvirus 2	31	TPPT.P	6	11	TPPTTP	1	1	2303	10000	0.230377	0.230561	0.00577495	0.119753	>=	0.319629	0.672727	0.423077	0.896552	0.696286	0.018335	0.100404	>=	0.301061	0.654545	0.576923	0.724138	0.667109	8.85013	-13.8277	4
[truncated: 5,307 more rows]

## Sheet: Supplementary Table 3
Entry	Sequence	Protein names	Organism	Length	HitsOnProtein	TargetSeq	Motif	Start	End	Actual_match	Perm_matches	Permutations	pval	pval_adj
[truncated: 117 more rows]

## Sheet: Supplementary Table 4
Epitope	Sequence	Reviewed	EntryID	Entry	ProteinName	Organism	EpitopeLength	AlignedMotif	Target	Actual_match	Perm_matches	Permutations	pval	pval_adj	Associated_epitopes	CellularLocation	Features
[truncated: 655 more rows]
